# Supplementary material for: An atlas of cell-type-specific interactome networks across 44 human tumor types
Source: Genome Med. 2024 Feb 12;16:30. doi: 10.1186/s13073-024-01303-w (PMC10860273; doi:10.1186/s13073-024-01303-w)
Supplement: Supplementary file 1 — Additional file 1: Table S1. The collection of scRNA-seq data used in this study. Table S2. The scRNA-seq datasets of solid tumor samples used in this study. Table S3. The scRNA-seq datasets of hematologic malignancy samples used in this study. Table S4. Curated marker genes for different cell types. Table S5. Curated marker genes for different immune cell subsets. Table S6. Information of four reference networks used in this study. Table S7. Curated COSMIC somatic mutation data for each solid tumor type. Table S8. Number of nodes and edges of cell-type-specific networks in each tumor type. Table S9. Number of nodes and edges of cell-subset-specific networks in pan-tumor TIMEs. Table S10. DisGeNET disease gene sets used in network performance evaluation. Table S11. Canonical marker genes for 8 cell subsets in myeloid cells of pan-tumor TIMEs. Table S12. The data collection of six ICB therapy cohorts. [file 13073_2024_1303_MOESM1_ESM.xlsx]

## Sheet: Table S1
Table S1. The collection of scRNA-seq data used in this study.
From	Tumor type	Tissue type	#Studies	#Cells	Data Accession	Article	Journal	PMID	#Patients	#Samples
Solid tumor	Adrenal neuroblastoma	Adrenal gland	1	160566	GSE137804	Single-Cell Characterization of Malignant Phenotypes and Developmental Trajectories of Adrenal Neuroblastoma	Cancer Cell	32946775	16	16
	Anaplastic thyroid cancer	Thyroid	1	24574	GSE148673	Delineating copy number and clonal substructure in human tumors from single-cell transcriptomes	Nature Biotechnology	33462507	5	5
	Bladder urothelial carcinoma	Bladder	1	50631	PRJNA662018	Single-cell RNA sequencing highlights the role of inﬂammatory cancer-associated ﬁbroblasts in bladder urothelial carcinoma	Nature Communications	33033240	8	8
	Cervical squamous cell carcinoma	Cervix	1	12005	GSE168652	Single-cell transcriptomics reveals the landscape of intra-tumoral heterogeneity and transcriptional activities of ECs in CC	Molecular Therapy Nucleic Acids	33996252	1	1
	Chromophobe renal cell carcinoma	Kidney	2	9302	GSE152938	Single-Cell RNA Sequencing in Multiple Pathologic Types of Renal Cell Carcinoma Revealed Novel Potential Tumor-Specific Markers	Frontiers in Oncology	34722263	1	1
					GSE159115	Single-cell analyses of renal cell cancers reveal insights into tumor microenvironment, cell of origin, and therapy response	PNAS	34099557	1	1
	Clear cell renal cell carcinoma	Kidney	3	40450	GSE152938	Single-Cell RNA Sequencing in Multiple Pathologic Types of Renal Cell Carcinoma Revealed Novel Potential Tumor-Specific Markers	Frontiers in Oncology	34722263	2	2
					GSE171306	Single-Cell RNA-seq Identification of the Cellular Molecular Characteristics of Sporadic Bilateral Clear Cell Renal Cell Carcinoma	Frontiers in Oncology	34168986	2	2
					GSE159115	Single-cell analyses of renal cell cancers reveal insights into tumor microenvironment, cell of origin, and therapy response	PNAS	34099557	7	7
	Colorectal cancer	Colon	2	192889	E-MTAB-8410	Lineage-dependent gene expression programs influence the immune landscape of colorectal cancer	Nature Genetics	32451460	9	18
					GSE178341	Spatially organized multicellular immune hubs in human colorectal cancer	Cell	34450029	60	60
	Cutaneous squamous cell carcinoma	Skin	1	26299	GSE144236	Multimodal Analysis of Composition and Spatial Architecture in Human Squamous Cell Carcinoma	Cell	32579974	10	13
	Endometrial carcinoma	Endometrium	2	55165	PRJNA650549	Phenotyping of immune and endometrial epithelial cells in endometrial carcinomas revealed by single-cell RNA sequencing	Aging	33429363	5	5
					GSE173682	A multi-omic single-cell landscape of human gynecologic malignancies	Molecular Cell	34739872	5	5
	Ependymoma	Brain	1	17797	GSE125969	Single-Cell RNA Sequencing of Childhood Ependymoma Reveals Neoplastic Cell Subpopulations That Impact Molecular Classification and Etiology	Cell Reports	32783945	26	26
	ER positive breast cancer	Breast	2	112592	GSE176078	A single-cell and spatially resolved atlas of human breast cancers	Nature Genetics	34493872	10	10
					GSE161529	A single-cell RNA expression atlas of normal, preneoplastic and tumorigenic states in the human breast	The EMBO Journal	33950524	16	17
	Esophageal squamous cell carcinoma	Esophagus	1	57958	PRJNA777911	Integrated single-cell transcriptome analysis reveals heterogeneity of esophageal squamous cell carcinoma microenvironment	Nature Communications	34921160	15	15
	Gastric cancer	Stomach	2	22329	GSE167297	Spatially distinct reprogramming of the tumor microenvironment based on tumor invasion in diffuse-type gastric cancers	Clinical Cancer Research	34385296	5	10
					GSE134520	Dissecting the Single-Cell Transcriptome Network Underlying Gastric Premalignant Lesions and Early Gastric Cancer	Cell Reports	31067475	1	1
	Gastrointestinal neuroendocrine cancer	Small intestine, liver	1	4590	GSE140312	Comparative single-cell RNA sequencing (scRNA-seq) reveals liver metastasis–specific targets in a patient with small intestinal neuroendocrine cancer	Cold Spring Harbor Molecular Case Studies	32054662	1	2
	Glioblastoma	Brain	1	15112	GSE131928	An Integrative Model of Cellular States, Plasticity, and Genetics for Glioblastoma	Cell	31327527	9	10
	Head and neck squamous cell carcinoma	Oropharynx	1	88527	GSE164690	Investigating immune and non-immune cell interactions in head and neck tumors by single-cell RNA sequencing	Nature Communications	34921143	15	30
	Hepatocellular carcinoma	Liver	2	102160	GSE156625	Onco-fetal Reprogramming of Endothelial Cells Drives Immunosuppressive Macrophages in Hepatocellular Carcinoma	Cell	32976798	14	43
					GSE151530	Single-cell atlas of tumor cell evolution in response to therapy in hepatocellular carcinoma and intrahepatic cholangiocarcinoma	Journal of Hepatology	34216724	25	32
	HER2 positive breast cancer	Breast	2	44233	GSE176078	A single-cell and spatially resolved atlas of human breast cancers	Nature Genetics	34493872	4	4
					GSE161529	A single-cell RNA expression atlas of normal, preneoplastic and tumorigenic states in the human breast	The EMBO Journal	33950524	6	6
	Intrahepatic cholangiocarcinoma	Liver	2	22275	GSE138709	Single cell transcriptomic architecture and intercellular crosstalk of human intrahepatic cholangiocarcinoma	Journal of Hepatology	32505533	5	5
					GSE151530	Single-cell atlas of tumor cell evolution in response to therapy in hepatocellular carcinoma and intrahepatic cholangiocarcinoma	Journal of Hepatology	34216724	12	14
	Large cell lung cancer	Lung	1	12304	E-MTAB-6149	Phenotype molding of stromal cells in the lung tumor microenvironment	Nature Medicine	29988129	1	3
	Lung adenocarcinoma	Lung	5	122262	E-MTAB-6149	Phenotype molding of stromal cells in the lung tumor microenvironment	Nature Medicine	29988129	2	6
					E-MTAB-6653	Phenotype molding of stromal cells in the lung tumor microenvironment	Nature Medicine	29988129	1	3
					GSE117570	Dissecting intratumoral myeloid cell plasticity by single cell RNA-seq	Cancer Medicine	31033233	3	3
					GSE123902	Regenerative lineages and immune-mediated pruning in lung cancer metastasis	Nature Medicine	32042191	13	13
					GSE131907	Single-cell RNA sequencing demonstrates the molecular and cellular reprogramming of metastatic lung adenocarcinoma	Nature Communications	32385277	15	15
	Lung squamous cell carcinoma	Lung	3	8599	E-MTAB-6149	Phenotype molding of stromal cells in the lung tumor microenvironment	Nature Medicine	29988129	2	6
					E-MTAB-6653	Phenotype molding of stromal cells in the lung tumor microenvironment	Nature Medicine	29988129	1	3
					GSE117570	Dissecting intratumoral myeloid cell plasticity by single cell RNA-seq	Cancer Medicine	31033233	1	1
	Medulloblastoma	Brain	1	39875	GSE155446	Neoplastic and immune single-cell transcriptomics define subgroup-specific intra-tumoral heterogeneity of childhood medulloblastoma	Cell Reports	34077540	28	30
	Nasopharyngeal carcinoma	Nasopharynx	1	46001	CNP0000428	Single-cell transcriptomics reveals regulators underlying immune cell diversity and immune subtypes associated with prognosis in nasopharyngeal carcinoma	Cell Research	32686767	15	30
	Oral squamous cell carcinoma	Tongue	1	39580	GSE172577	Single-cell profiling of tumor-infiltrating TCF1/TCF7 + T cells reveals a T lymphocyte subset associated with tertiary lymphoid structures/organs and a superior prognosis in oral cancer	Oral Oncology	34044317	6	6
	Osteosarcoma	Bone	2	138455	GSE152048	Single-cell RNA landscape of intratumoral heterogeneity and immunosuppressive microenvironment in advanced osteosarcoma	Nature Communications	33303760	11	11
					GSE162454	Single-Cell Transcriptomics Reveals the Complexity of the Tumor Microenvironment of Treatment-Naive Osteosarcoma	Frontiers in Oncology	34367994	6	6
	Ovarian cancer	Ovary	3	71535	GSE154600	Multi-omic analysis of subtype evolution and heterogeneity in high-grade serous ovarian carcinoma	Cancer Research	32747365	5	5
					GSE173682	A multi-omic single-cell landscape of human gynecologic malignancies	Molecular Cell	34739872	2	2
					EGAS00001004987	High-grade serous tubo-ovarian cancer refined with single-cell RNA sequencing: specific cell subtypes influence survival and determine molecular subtype classification	Genome Medicine	34238352	7	9
	Pancreatic ductal adenocarcinoma	Pancreas, omentum, liver	2	54932	PRJCA001063	Single-cell RNA-seq highlights intra-tumoral heterogeneity and malignant progression in pancreatic ductal adenocarcinoma	Cell Research	31273297	24	24
					GSE154778	Single-cell transcriptome analysis of tumor and stromal compartments of pancreatic ductal adenocarcinoma primary tumors and metastatic lesions	Genome Medicine	32988401	15	16
	Papillary renal cell carcinoma	Kidney	1	9970	GSE152938	Single-Cell RNA Sequencing in Multiple Pathologic Types of Renal Cell Carcinoma Revealed Novel Potential Tumor-Specific Markers	Frontiers in Oncology	34722263	1	1
	Papillary thyroid carcinoma	Thyroid	1	51529	GSE184362	Single-cell transcriptomic analysis of the tumor ecosystems underlying initiation and progression of papillary thyroid carcinoma	Nature Communications	34663816	7	7
	Prostate adenocarcinoma	Prostate	3	91570	GSE137829	Single-cell analysis supports a luminal-neuroendocrine transdifferentiation in human prostate cancer	Communications biology	33328604	5	5
					GSE157703	Identification of a distinct luminal subgroup diagnosing and stratifying early stage prostate cancer by tissue-based single-cell RNA sequencing	Molecular Cancer	33032611	2	2
					GSE141445	Single-cell analysis reveals transcriptomic remodellings in distinct cell types that contribute to human prostate cancer progression	Nature Cell Biology	33420488	13	13
	Pulmonary pleomorphic carcinoma	Lung	1	8594	E-MTAB-6653	Phenotype molding of stromal cells in the lung tumor microenvironment	Nature Medicine	29988129	1	3
	Retinoblastoma	Retina	1	9499	GSE166173	Dissecting the Transcriptional and Chromatin Accessibility Heterogeneity of Proliferating Cone Precursors in Human Retinoblastoma Tumors by Single Cell Sequencing—Opening Pathways to New Therapeutic Strategies?	Investigative ophthalmology & visual science	34003213	2	2
	Synovial sarcoma	Synovial sarcoma	1	9060	GSE131309	Opposing immune and genetic mechanisms shape oncogenic programs in synovial sarcoma	Nature Medicine	33495604	3	6
	Triple negative breast cancer	Breast	3	100166	GSE148673	Delineating copy number and clonal substructure in human tumors from single-cell transcriptomes	Nature Biotechnology	33462507	5	5
					GSE176078	A single-cell and spatially resolved atlas of human breast cancers	Nature Genetics	34493872	7	7
					GSE161529	A single-cell RNA expression atlas of normal, preneoplastic and tumorigenic states in the human breast	The EMBO Journal	33950524	8	8
	Uveal melanoma	Liver	2	23691	GSE176029	Intra- and inter-tumoral heterogeneity of liver metastases in a patient with uveal melanoma revealed by single-cell RNA sequencing	Molecular Case Studies	34470851	1	2
		Eye			GSE138433	Single-cell RNA sequencing reveals intratumoral heterogeneity in primary uveal melanomas and identifies HES6 as a driver of the metastatic disease	Cell Death & Differentiation	33462406	6	6
Hematologic malignancy	Acute erythroid leukemia	Bone marrow	1	5690	GSE142213	C/EBPα and GATA-2 Mutations Induce Bilineage Acute Erythroid Leukemia through Transformation of a Neomorphic Neutrophil-Erythroid Progenitor	Cancer Cell	32330454	2	2
	Acute myeloid leukemia	Bone marrow	1	6052	SRP073767	Massively parallel digital transcriptional profiling of single cells	Nature Communications	28091601	2	2
	B cell acute lymphoblastic leukemia	Bone marrow	3	156927	GSE130116	Extensive Remodeling of the Immune Microenvironment in B Cell Acute Lymphoblastic Leukemia	Cancer Cell	32470390	7	20
					GSE132509	Single-cell analysis of childhood leukemia reveals a link between developmental states and ribosomal protein expression as a source of intra-individual heterogeneity	Scientific Reports	32415257	6	6
					GSE148218	Single cell characterization of B-lymphoid differentiation and leukemic cell states during chemotherapy in ETV6-RUNX1-positive pediatric leukemia identifies drug-targetable transcription factor activities	Genome Medicine	33218352	6	6
	Chronic lymphocytic leukemia	Peripheral blood	1	14364	GSE111015	Chromatin mapping and single-cell immune profiling define the temporal dynamics of ibrutinib response in CLL	Nature Communications	31996669	4	4
	Diffuse large B cell lymphoma	Brain	1	21215	GSE181304	Analysis of Cellular Heterogeneity in Immune Microenvironment of Primary Central Nervous System Lymphoma by Single-Cell Sequencing	Frontiers in Oncology	34671548	1	1
	Mixed-phenotype acute leukemia	Peripheral blood, bone marrow	1	18056	GSE139369	Single-cell multiomic analysis identifies regulatory programs in mixed-phenotype acute leukemia	Nature Biotechnology	31792411	6	10
	Multiple myeloma	Bone marrow	1	82300	PRJNA694128	Co-evolution of tumor and immune cells during progression of multiple myeloma	Nature Communications	33963182	12	23
	T cell acute lymphoblastic leukemia	Bone marrow	1	6361	GSE132509	Single-cell analysis of childhood leukemia reveals a link between developmental states and ribosomal protein expression as a source of intra-individual heterogeneity	Scientific Reports	32415257	2	2

## Sheet: Table S2
Table S2. The scRNA-seq datasets of solid tumor samples used in this study.
Tumor type	Data Accession	Sample
Adrenal neuroblastoma	GSE137804	GSM4088774
		GSM4088775
		GSM4088776
		GSM4088777
		GSM4088778
		GSM4088779
		GSM4088780
		GSM4088781
		GSM4088782
		GSM4088783
		GSM4654669
		GSM4654670
		GSM4654671
		GSM4654672
		GSM4654673
		GSM4654674
Anaplastic thyroid cancer	GSE148673	GSM4476491
		GSM4476492
		GSM4476493
		GSM4476494
		GSM4476495
Bladder urothelial carcinoma	PRJNA662018	SRR12603782
		SRR12603783
		SRR12603784
		SRR12603785
		SRR12603786
		SRR12603787
		SRR12603789
		SRR12603790
Cervical squamous cell carcinoma	GSE168652	GSM5155196
Chromophobe renal cell carcinoma	GSE152938	GSM4630030
	GSE159115	GSM4819732
Clear cell renal cell carcinoma	GSE152938	GSM4630028
		GSM4630029
	GSE171306	GSM5222644
		GSM5222645
	GSE159115	GSM4819725
		GSM4819726
		GSM4819728
		GSM4819733
		GSM4819735
		GSM4819737
		GSM4819738
Colorectal cancer	E-MTAB-8410	ERS3858520
		ERS3858521
		ERS3858523
		ERS3858524
		ERS3858526
		ERS3858527
		ERS3858529
		ERS3858530
		ERS3858532
		ERS3858533
		ERS3858535
		ERS3858536
		ERS3858538
		ERS3858539
		ERS3858541
		ERS3858542
		ERS3858544
		ERS3858545
	GSE178341	GSM5387968
		GSM5387970
		GSM5387972
		GSM5387976
		GSM5387979
		GSM5387983
		GSM5387986
		GSM5387990
		GSM5387991
		GSM5387994
		GSM5387997
		GSM5388000
		GSM5388006
		GSM5388012
		GSM5388015
		GSM5388019
		GSM5388023
		GSM5388027
		GSM5388033
		GSM5388038
		GSM5388042
		GSM5388044
		GSM5388047
		GSM5388050
		GSM5388051
		GSM5388054
		GSM5388055
		GSM5388059
		GSM5388064
		GSM5388069
		GSM5388074
		GSM5388075
		GSM5388080
		GSM5388081
		GSM5388084
		GSM5388088
		GSM5388091
		GSM5388093
		GSM5388096
		GSM5388098
		GSM5388100
		GSM5388102
		GSM5388104
		GSM5388107
		GSM5388109
		GSM5388110
		GSM5388112
		GSM5388114
		GSM5388115
		GSM5388118
		GSM5388119
		GSM5388121
		GSM5388123
		GSM5388124
		GSM5388127
		GSM5388128
		GSM5388131
		GSM5388132
		GSM5388134
		GSM5388136
		GSM5388137
		GSM5388138
		GSM5388139
		GSM5388141
		GSM5388143
		GSM5388145
		GSM5388147
		GSM5388148
Cutaneous squamous cell carcinoma	GSE144236	GSM4284223
		GSM4284225
		GSM4284227
		GSM4284229
		GSM4284231
		GSM4284232
		GSM4284234
		GSM4284236
		GSM4284238
		GSM4284240
		GSM4284242
		GSM4284244
		GSM4284246
Endometrial carcinoma	PRJNA650549	SRR12397031
		SRR12397032
		SRR12397033
		SRR12397034
		SRR12397035
	GSE173682	GSM5276933
		GSM5276934
		GSM5276935
		GSM5276936
		GSM5276937
Ependymoma	GSE125969	GSM4132013
		GSM4132014
		GSM4132015
		GSM4132016
		GSM4132017
		GSM4132018
		GSM4132019
		GSM4132020
		GSM4132021
		GSM4132022
		GSM4132023
		GSM4132024
		GSM4132025
		GSM4132026
		GSM4132027
		GSM4132028
		GSM4132029
		GSM4132030
		GSM4132031
		GSM4132032
		GSM4132033
		GSM4132034
		GSM4132035
		GSM4132036
		GSM4132037
		GSM4132038
ER positive breast cancer	GSE176078	GSM5354516
		GSM5354518
		GSM5354520
		GSM5354522
		GSM5354523
		GSM5354526
		GSM5354527
		GSM5354529
		GSM5354537
		GSM5354538
	GSE161529	GSM4909296
		GSM4909302
		GSM4909305
		GSM4909306
		GSM4909300
		GSM4909307
		GSM4909301
		GSM4909309
		GSM4909311
		GSM4909313
		GSM4909299
		GSM4909297
		GSM4909303
		GSM4909304
		GSM4909315
		GSM4909317
		GSM4909298
Esophageal squamous cell carcinoma	PRJNA777911	SRR16796874
		SRR16796876
		SRR16796880
		SRR16796882
		SRR16796886
		SRR16796887
		SRR16796861
		SRR16796868
		SRR16796867
		SRR16796871
		SRR16796883
		SRR16796884
		SRR16796863
		SRR16796890
		SRR16796864
Gastric cancer	GSE167297	GSM5101014
		GSM5101015
		GSM5101016
		GSM5101017
		GSM5101019
		GSM5101020
		GSM5101022
		GSM5101023
		GSM5101025
		GSM5101026
	GSE134520	GSM3954958
Gastrointestinal neuroendocrine cancer	GSE140312	GSM4159164
		GSM4159165
Glioblastoma	GSE131928	GSM3828673
Head and neck squamous cell carcinoma	GSE164690	GSM5017022
		GSM5017023
		GSM5017031
		GSM5017032
		GSM5017034
		GSM5017035
		GSM5017037
		GSM5017038
		GSM5017040
		GSM5017041
		GSM5017043
		GSM5017044
		GSM5017046
		GSM5017047
		GSM5017049
		GSM5017050
		GSM5017052
		GSM5017053
		GSM5017055
		GSM5017056
		GSM5017058
		GSM5017059
		GSM5017061
		GSM5017062
		GSM5017064
		GSM5017065
		GSM5017067
		GSM5017068
		GSM5017070
		GSM5017071
Hepatocellular carcinoma	GSE151530	GSM4581240
		GSM4581241
		GSM4581242
		GSM4581243
		GSM4581244
		GSM4581245
		GSM4581246
		GSM4581247
		GSM4581248
		GSM4581250
		GSM4581251
		GSM4581252
		GSM4581253
		GSM4581256
		GSM4581258
		GSM4581260
		GSM4581261
		GSM4581262
		GSM4581263
		GSM4581265
		GSM4581268
		GSM4581269
		GSM4581270
		GSM4581271
		GSM4581272
		GSM4581274
		GSM4581275
		GSM4581278
		GSM4581280
		GSM4581281
		GSM4581282
		GSM4581285
	GSE156625	SRR12492058
		SRR12492059
		SRR12492060
		SRR12492061
		SRR12492062
		SRR12492064
		SRR12492065
		SRR12492066
		SRR12492068
		SRR12492069
		SRR12492070
		SRR12492071
		SRR12492072
		SRR12492074
		SRR12492075
		SRR12492078
		SRR12492079
		SRR12492081
		SRR12492082
		SRR12492084
		SRR12492085
		SRR12492087
		SRR12492088
		SRR12492089
		SRR12492090
		SRR12492091
		SRR12492093
		SRR12492094
		SRR12492095
		SRR12492096
		SRR12492098
		SRR12492099
		SRR12492101
		SRR12492102
		SRR12492104
		SRR12492105
		SRR12492106
		SRR12492108
		SRR12492109
		SRR12492111
		SRR12492112
		SRR12492113
		SRR12492114
HER2 positive breast cancer	GSE176078	GSM5354513
		GSM5354514
		GSM5354515
		GSM5354535
	GSE161529	GSM4909289
		GSM4909291
		GSM4909292
		GSM4909293
		GSM4909294
		GSM4909290
Intrahepatic cholangiocarcinoma	GSE138709	GSM4116580
		GSM4116581
		GSM4116583
		GSM4116584
		GSM4116585
	GSE151530	GSM4581249
		GSM4581254
		GSM4581255
		GSM4581257
		GSM4581259
		GSM4581264
		GSM4581266
		GSM4581267
		GSM4581273
		GSM4581276
		GSM4581277
		GSM4581279
		GSM4581283
		GSM4581284
Large cell lung cancer	E-MTAB-6149	BT1298
		BT1299
		BT1300
Lung adenocarcinoma	GSE131907	GSM3827139
		GSM3827136
		GSM3827137
		GSM3827138
		GSM3827125
		GSM3827126
		GSM3827127
		GSM3827128
		GSM3827129
		GSM3827130
		GSM3827131
		GSM3827132
		GSM3827133
		GSM3827134
		GSM3827135
	GSE123902	GSM3516662
		GSM3516663
		GSM3516664
		GSM3516665
		GSM3516667
		GSM3516668
		GSM3516669
		GSM3516670
		GSM3516671
		GSM3516672
		GSM3516674
		GSM3516677
		GSM3516678
	GSE117570	GSM3304007
		GSM3304011
		GSM3304013
	E-MTAB-6653	scrBT1430m
		scrBT1431m
		scrBT1432m
	E-MTAB-6149	BT1290
		BT1291
		BT1292
		BT1295
		BT1296
		BT1297
Lung squamous cell carcinoma	E-MTAB-6149	BT1249
		BT1A
		BT1B
		BT1C
		BT2A
		BT2B
	GSE117570	GSM3304009
	E-MTAB-6653	BT1375
		BT1376
		BT1377
Medulloblastoma	GSE155446	GSM4704523
		GSM4704524
		GSM4704525
		GSM4704526
		GSM4704527
		GSM4704528
		GSM4704529
		GSM4704530
		GSM4704531
		GSM4704532
		GSM4704533
		GSM4704534
		GSM4704535
		GSM4704536
		GSM4704537
		GSM4704538
		GSM4704539
		GSM4704540
		GSM4704541
		GSM4704542
		GSM4704543
		GSM4704544
		GSM4704545
		GSM4704546
		GSM4704547
		GSM4704548
		GSM4704549
		GSM4704550
		GSM4704551
		GSM4704552
Nasopharyngeal carcinoma	CNP0000428	CNR0069935
		CNR0069936
		CNR0069937
		CNR0069938
		CNR0069939
		CNR0069940
		CNR0069941
		CNR0069942
		CNR0069943
		CNR0069944
		CNR0069945
		CNR0069946
		CNR0069947
		CNR0069948
		CNR0069949
		CNR0069950
		CNR0069951
		CNR0069952
		CNR0069953
		CNR0069954
		CNR0069955
		CNR0069956
		CNR0069957
		CNR0069958
		CNR0069959
		CNR0069960
		CNR0069961
		CNR0069962
		CNR0069963
		CNR0069964
Oral squamous cell carcinoma	GSE172577	GSM5258385
		GSM5258386
		GSM5258387
		GSM5258388
		GSM5258389
		GSM5258390
Osteosarcoma	GSE152048	SRP266486
	GSE162454	GSM4952363
		GSM4952364
		GSM4952365
		GSM5155198
		GSM5155199
		GSM5155200
Ovarian cancer	GSE154600	GSM4675273
		GSM4675274
		GSM4675275
		GSM4675276
		GSM4675277
	GSE173682	GSM5276940
		GSM5276943
	EGAS00001004987	SOL1303
		SOL1306
		SOL1307
		SOL003
		SOL004
		SOL006
		SOL008
		SOL012
		SOL016
Pancreatic ductal adenocarcinoma	PRJCA001063	CRR241805
		CRR241798
		CRR241799
		CRR034499
		CRR034500
		CRR034501
		CRR241800
		CRR034503
		CRR034504
		CRR034505
		CRR034506
		CRR034507
		CRR241801
		CRR034509
		CRR034510
		CRR034511
		CRR034512
		CRR034513
		CRR241802
		CRR241804
		CRR034516
		CRR034517
		CRR241803
		CRR034519
	GSE154778	GSM4679532
		GSM4679533
		GSM4679534
		GSM4679535
		GSM4679536
		GSM4679537
		GSM4679538
		GSM4679539
		GSM4679540
		GSM4679541
		GSM4679542
		GSM4679543
		GSM4679544
		GSM4679545
		GSM4679546
		GSM4679547
Papillary renal cell carcinoma	GSE152938	GSM4630027
Papillary thyroid carcinoma	GSE184362	GSM5585102
		GSM5585104
		GSM5585107
		GSM5585112
		GSM5585117
		GSM5585119
		GSM5585121
Prostate adenocarcinoma	GSE137829	GSM4089151
		GSM4089153
		GSM4089154
		GSM4711414
		GSM4711415
	GSE157703	GSM4773521
		GSM4773522
	GSE141445	GSM4203181
Pulmonary pleomorphic carcinoma	E-MTAB-6653	scrBT1425
		scrBT1426
		scrBT1427
Retinoblastoma	GSE166173	GSM5065165
		GSM5065167
Synovial sarcoma	GSE131309	GSM3770932
Triple negative breast cancer	GSE176078	GSM5354517
		GSM5354525
		GSM5354528
		GSM5354530
		GSM5354531
		GSM5354532
		GSM5354534
	GSE161529	GSM4909284
		GSM4909281
		GSM4909286
		GSM4909282
		GSM4909288
		GSM4909285
		GSM4909283
		GSM4909287
	GSE148673	GSM4476486
		GSM4476487
		GSM4476488
		GSM4476489
		GSM4476490
Uveal melanoma	GSE176029	GSM5353203
		GSM5353204
	GSE138433	GSM4107899
		GSM4107900
		GSM4107901
		GSM4107902
		GSM4107903
		GSM4107904

## Sheet: Table S3
Table S3. The scRNA-seq datasets of hematologic malignancy samples used in this study.
Tumor type	Data Accession	Sample
Acute erythroid leukemia	GSE142213	GSM4222796
		GSM4222797
Acute myeloid leukemia	SRP073767	SRR3561738
		SRR3561741
B cell acute lymphoblastic leukemia	GSE130116	GSM3732336
		GSM3732337
		GSM3732338
		GSM3732339
		GSM3732340
		GSM3732341
		GSM3732342
		GSM3732343
		GSM3732344
		GSM3732345
		GSM3732346
		GSM3732347
		GSM3732348
		GSM3732349
		GSM3732354
		GSM3732355
		GSM3732356
		GSM3732357
		GSM3732358
		GSM3732359
	GSE132509	GSM3872434
		GSM3872435
		GSM3872436
		GSM3872437
		GSM3872438
		GSM3872439
	GSE148218	GSM4456251
		GSM4456252
		GSM4456253
		GSM4456254
		GSM4456255
		GSM4456256
Chronic lymphocytic leukemia	GSE111015	GSM3020393
		GSM3020395
		GSM3020398
		GSM3020402
Diffuse large B cell lymphoma	GSE181304	GSM5494566
Mixed-phenotype acute leukemia	GSE139369	GSM4138878
		GSM4138879
		GSM4138880
		GSM4138881
		GSM4138882
		GSM4138883
		GSM4138884
		GSM4138885
		GSM4138886
		GSM4138887
Multiple myeloma	PRJNA694128	Relapse_1_27522
		Remission_27522
		Primary_37692
		Primary_47491
		SMM_47491
		Primary_56203
		Relapse_1_56203
		Pre_transplant_57075
		Primary_57075
		Relapse_1_57075
		Primary_58408
		SMM_58408
		Pre_transplant_59114
		Primary_59114
		Relapse_1_59114
		Relapse_2_59114
		Primary_60359
		Relapse_1_60359
		Primary_77570
		Primary_81012
		Relapse_1_81012
		Primary_83942
		Primary_98433
T cell acute lymphoblastic leukemia	GSE132509	GSM3872440
		GSM3872441

## Sheet: Table S4
Table S4. Curated marker genes for different cell types.
Tumor type	Cell type	Marker genes
Solid tumor	B cells	CD79A,MS4A1
	CD4+ T cells	CD3D,CD4
	CD8+ T cells	CD3D,CD8A,GZMK
	NK cells	CD3D-,NKG7+
	NKT cells	CD3D+,NKG7+,GZMK-,ZNF683
	Cycling cells	MKI67,TOP2A
	Endothelial cells	PECAM1,VWF
	Endothelial cells (malignant)	KRT18,KRT8
	Epithelial cells	MMP7,GABRP,SFRP1,AMBP,PRSS1
	Epithelial cells (malignant)	EPCAM,KRT19
	Erythrocytes	HBB,HBA1,ALAS2,GYPA
	Fibroblasts	PDGFRA,LUM,COL3A1
	Mast cells	KIT,TPSAB1
	Myeloid cells	AIF1,TYROBP
	Pericytes	RGS5,PDGFRB
	Plasma cells	MZB1,IGHG1,JCHAIN
	Plasmacytoid dendritic cells	LILRA4,CLEC4C
	Smooth muscle cells	ACTA2,TAGLN,MYH11,CNN1,DES
	Cones (malignant)	OTX2,MDM4
	Schwann cells (malignant)	S100B,NRXN1,CDH19
	Neuroendocrine cells	NTM,CHGB,CHGA,INS,IAPP
	Neuroendocrine cells (malignant)	CHGA,SYP,PHOX2A,PHOX2B,KRT19
	Medulloblasts (malignant)	GP3,NRL,IMPG2,GP4EOMES,KCNA1,UNC5D,SHH,PDLIM3,SFRP1
	Chondroblastic cells (malignant)	SOX9,COL2A1
	Osteoblastic cells (malignant)	COL1A1,CDH11,RUNX2
	Osteoclasts	CTSK,MMP9
	Melanocytes (malignant)	MLANA
	Melanocytes	MLANA
	Hepatocytes	FABP1,APOA2,APOC3
	Hepatocytes (malignant)	ALB,KRT8
	Ependymal cells (malignant)	CAPS,TNC,AQP4
	Microglia	CD68
	Müller glia	SIX3
	Astrocytes	KRT12,GFAP,ALDOC
	Oligodendrocytes	OLIG1,OLIG2,SOX10,MBP,PLP1,MOG
	Enteric glial cells	SOX10,PLP1
	Cholangiocytes	FXYD2,TM4SF4
	Keratinocytes	KRT16,S100A8,SPRR3
	Synovial sarcoma cells (malignant)	ABTB2,SOX9
	Thyrocytes (malignant)	TG,EPCAM,KRT18,KRT19,MGST1
	Glioblastoma stem cells (malignant)	EGFR,PDGFRA,SOX2,NES
Hematologic malignancy	Myeloid cells	AIF1,TYROBP
	CD8+ T cells	CD3D,CD8A,GZMK
	B cells	CD79A,MS4A1
	CD4+ T cells	CD3D,CD4
	Erythrocytes	HBB,HBA1,ALAS2,GYPA
	NK cells	CD3D-,NKG7+
	NKT cells	CD3D+,NKG7+,GZMK-,ZNF683
	Hematopoieticstem cells	SPINK2,PROM1,CD34
	Plasma cells	MZB1,IGHG1,JCHAIN
	Plasmacytoid dendritic cells	LILRA4,CLEC4C
	Meningeal cells	MGP,IGFBP7
	Oligodendrocytes	OLIG1,OLIG2,SOX10,MBP,PLP1,MOG
	Progenitor cells	CD38,FLT3
	Mast cells	KIT,TPSAB1

## Sheet: Table S5
Table S5. Curated marker genes for different immune cell subsets.
Immune cell	Cell subset	Marker genes
B cells	Age-associated B cells	CD1C,ITGAX,TBX21,FCRL2
	Germinal center B cells	BCL6,SUGCT,AICDA
	Memory B cells	TNFRSF13B
	Naïve B cells	IGHD,TCL1A
	Plasma cells	MZB1,XBP1,IGHG1,JCHAIN
CD4+ T cells	Tem cells	CCL5,GZMK
	Tfh cells	ICA1,PDCD1
	Tn cells	IL7R,CCR7
	Treg cells	FOXP3,IL2RA,TNFRSF9
	Th17 cells	CCR6
	Th cells	SP100,PLSCR1,STAT1
	Trm cells	NR4A1,MYADM
CD8+ T cells	Tem cells	EOMES,GZMK
	Tex cells	HAVCR2,CXCL13,LAYN
	Tn cells	LEF1,SELL,CCR7
	Temra cells	KLRG1,FCGR3A,FGFBP2
	Tc17 cells	CCL20,ZBTB16,IL23A
Myeloid cells	Classical Monocytes	S100A12
	DC1	BATF3,CLEC9A,DNASE1L3
	DC2	CD1C,PKIB
	Kupffer cells	MARCO
	Langerhans cells	CD207
	Macrophages	SPP1,C1QC
	Mast cells	KIT,TPSAB1
	Migratory dendritic cells	LAMP3,CCR7,FSCN1
	Monocyte-like cells	FCN1
	Nonclassical Monocytes	CDKN1C
	Plasmacytoid dendritic cells	LILRA4,CLEC4C

## Sheet: Table S6
Table S6. Information of four reference networks used in this study.
Network Name	Version Name	Node Size	Edge Size	Database Citations
ConsensusPathDB	Release 32	16301	1648426	(Herwig, R. et al., 2016)
HumanNet	v.1	16198	475959	(Lee et al. 2011)
Reactome	v60	7926	194502	(Fabregat, A. et al., 2016)
STRING	protein.physical.links.full.v11.5	17749	934667	( Szklarczyk, D. et al., 2021)

## Sheet: Table S7
Table S7. Curated COSMIC somatic mutation data for each solid tumor type.
Tumor Type	Primary site	Site subtype 1	Primary histology	Histology subtype 1
Adrenal neuroblastoma	autonomic_ganglia	adrenal_gland	neuroblastoma
Anaplastic thyroid cancer	thyroid		carcinoma	anaplastic_carcinoma
Bladder urothelial carcinoma	urinary_tract	bladder	carcinoma	transitional_cell_carcinoma
Cervical squamous cell carcinoma	cervix		carcinoma	squamous_cell_carcinoma
Chromophobe renal cell carcinoma	kidney		carcinoma	chromophobe_renal_cell_carcinoma
Clear cell renal cell carcinoma	kidney		carcinoma	clear_cell_renal_cell_carcinoma
Colorectal cancer	large_intestine		carcinoma	adenocarcinoma
Cutaneous squamous cell carcinoma	skin		carcinoma	squamous_cell_carcinoma
Endometrial carcinoma	endometrium		carcinoma	endometrioid_carcinoma
Ependymoma	central_nervous_system		glioma	ependymoma/ependymoma_Grade_II/ependymoma_Grade_III/ependymoma_Grade_III-IV
ER positive breast cancer	breast		carcinoma	ER-positive_carcinoma
Esophageal squamous cell carcinoma	oesophagus		carcinoma	squamous_cell_carcinoma
Gastric cancer	stomach		carcinoma	diffuse_adenocarcinoma
Gastrointestinal neuroendocrine cancer	large_intestine		carcinoma	neuroendocrine_carcinoma
Glioblastoma	central_nervous_system	temporal_lobe	glioma	rhabdoid_glioblastoma
Head and neck squamous cell carcinoma	upper_aerodigestive_tract	head_neck	carcinoma	squamous_cell_carcinoma
Hepatocellular carcinoma	liver		carcinoma	hepatocellular_carcinoma
HER2 positive breast cancer	breast		carcinoma	HER-positive_carcinoma
Intrahepatic cholangiocarcinoma	liver		carcinoma	combined_hepatocellular-cholangiocarcinoma
Large cell lung cancer	lung		carcinoma	large_cell_carcinoma
Lung adenocarcinoma	lung		carcinoma	adenocarcinoma
Lung squamous cell carcinoma	lung		carcinoma	squamous_cell_carcinoma
Medulloblastoma	central_nervous_system		primitive_neuroectodermal_tumour-medulloblastoma
Nasopharyngeal carcinoma	upper_aerodigestive_tract	pharynx	carcinoma	nasopharyngeal_carcinoma
Oral squamous cell carcinoma	upper_aerodigestive_tract	mouth		squamous_cell_carcinoma
Osteosarcoma	bone		osteosarcoma
Ovarian cancer	ovary	NS	carcinoma	serous_carcinoma
Pancreatic ductal adenocarcinoma	pancreas	NS/ampulla_of_Vater	carcinoma	ductal_carcinoma
Papillary renal cell carcinoma	kidney		carcinoma	papillary_renal_cell_carcinoma
Papillary thyroid carcinoma	thyroid		carcinoma	papillary_carcinoma
Prostate adenocarcinoma	prostate		carcinoma	adenocarcinoma
Pulmonary pleomorphic carcinoma	lung		carcinoma	pleomorphic_carcinoma
Retinoblastoma	eye	retina	retinoblastoma	NS
Synovial sarcoma	soft_tissue	fibrous_tissue_and_uncertain_origin	synovial_sarcoma
Triple negative breast cancer	breast	NS	carcinoma	basal_(triple-negative)_carcinoma
Uveal melanoma	eye	uveal_tract	malignant_melanoma

## Sheet: Table S8
Table S8. Number of nodes and edges of cell-type-specific networks in each tumor type
Projects	Tumor type	Cell type	Cell number	STRING_edge	STRING_node	ConsensusPathDB_edge	ConsensusPathDB_node	Reactome_edge	Reactome_node	HumanNet_edge	HumanNet_node
Solid tumor	Adrenal neuroblastoma	B cells	1856	33563	2008	70890	1702	11088	762	24587	1757
Solid tumor	Adrenal neuroblastoma	CD4+ T cells	17296	106836	4093	245687	3710	26463	1728	66722	3680
Solid tumor	Adrenal neuroblastoma	CD8+ T cells	1531	42206	2301	91227	2037	9978	928	25439	2001
Solid tumor	Adrenal neuroblastoma	Endothelial cells	658	8881	1310	10196	1072	2392	464	5516	1120
Solid tumor	Adrenal neuroblastoma	Fibroblasts	1744	20829	2326	31569	1944	4967	861	13100	2042
Solid tumor	Adrenal neuroblastoma	Myeloid cells	8975	31884	2864	47636	2454	6575	1144	30638	2579
Solid tumor	Adrenal neuroblastoma	Neuroendocrine cells (malignant)	127192	59769	3960	108742	3399	12652	1517	37144	3550
Solid tumor	Adrenal neuroblastoma	NK cells	963	24212	1835	46724	1587	4246	672	14252	1580
Solid tumor	Adrenal neuroblastoma	Plasmacytoid dendritic cells	351	3342	801	5364	668	706	258	3286	704
Solid tumor	Anaplastic thyroid cancer	B cells	465	35610	2352	66042	2000	10009	884	23542	2060
Solid tumor	Anaplastic thyroid cancer	CD4+ T cells	2614	85538	3551	171468	3192	18175	1379	48749	3147
Solid tumor	Anaplastic thyroid cancer	CD8+ T cells	5636	153067	4811	357664	4442	36956	2023	87637	4423
Solid tumor	Anaplastic thyroid cancer	Cycling cells	778	27150	1748	56214	1552	8529	727	25077	1547
Solid tumor	Anaplastic thyroid cancer	Endothelial cells	197	16321	1898	24413	1594	3453	663	7840	1685
Solid tumor	Anaplastic thyroid cancer	Epithelial cells (malignant)	759	120822	4135	352360	3778	25773	1734	87776	3776
Solid tumor	Anaplastic thyroid cancer	Fibroblasts	10640	53433	4243	68408	3634	12674	1612	28457	3822
Solid tumor	Anaplastic thyroid cancer	Myeloid cells	2500	29269	2568	47430	2231	5688	1050	26696	2293
Solid tumor	Anaplastic thyroid cancer	NK cells	331	31263	2047	61416	1789	8294	765	22686	1791
Solid tumor	Anaplastic thyroid cancer	NKT cells	128	5202	989	5911	801	1186	356	4757	861
Solid tumor	Anaplastic thyroid cancer	Pericytes	241	19254	2105	33993	1803	4125	767	10594	1863
Solid tumor	Anaplastic thyroid cancer	Plasmacytoid dendritic cells	170	6468	1196	7578	956	1527	418	7320	1045
Solid tumor	Bladder urothelial carcinoma	B cells	359	26764	1648	57493	1398	8137	611	20408	1420
Solid tumor	Bladder urothelial carcinoma	CD4+ T cells	3125	122338	3911	289301	3545	29674	1630	71256	3492
Solid tumor	Bladder urothelial carcinoma	CD8+ T cells	3506	176382	4974	439295	4552	40330	2114	100079	4509
Solid tumor	Bladder urothelial carcinoma	Endothelial cells	5194	57999	3480	109135	3079	8799	1324	23771	3058
Solid tumor	Bladder urothelial carcinoma	Epithelial cells (malignant)	27693	21381	2814	22857	2182	4513	1001	11436	2482
Solid tumor	Bladder urothelial carcinoma	Fibroblasts	1870	18882	2312	20850	1874	5591	861	12831	2015
Solid tumor	Bladder urothelial carcinoma	Mast cells	816	37728	2077	93562	1803	9585	792	28565	1824
Solid tumor	Bladder urothelial carcinoma	Myeloid cells	2539	22575	2285	28917	1918	4801	846	22249	2023
Solid tumor	Bladder urothelial carcinoma	NK cells	725	43324	2197	96089	1953	11137	862	28036	1926
Solid tumor	Bladder urothelial carcinoma	NKT cells	954	33472	1757	81272	1580	10623	798	30680	1579
Solid tumor	Bladder urothelial carcinoma	Pericytes	2122	22471	2235	31428	1967	4997	846	11810	2010
Solid tumor	Bladder urothelial carcinoma	Plasma cells	1696	3351	823	7456	663	2932	306	3268	714
Solid tumor	Cervical squamous cell carcinoma	CD4+ T cells	102	53879	2465	128159	2309	12278	1004	33943	2266
Solid tumor	Cervical squamous cell carcinoma	CD8+ T cells	231	61758	2643	157006	2539	15853	1162	43333	2483
Solid tumor	Cervical squamous cell carcinoma	Epithelial cells (malignant)	11451	18704	2308	25401	2003	4809	865	10473	2068
Solid tumor	Cervical squamous cell carcinoma	Myeloid cells	140	14457	1678	17446	1468	3063	634	16860	1565
Solid tumor	Chromophobe renal cell carcinoma	CD8+ T cells	135	99656	3533	231919	3235	24832	1531	60762	3202
Solid tumor	Chromophobe renal cell carcinoma	Epithelial cells (malignant)	8369	25329	2784	34569	2213	6282	1110	14481	2461
Solid tumor	Chromophobe renal cell carcinoma	Fibroblasts	114	17383	1922	29062	1738	3280	712	11758	1786
Solid tumor	Chromophobe renal cell carcinoma	Myeloid cells	468	31684	2634	50322	2309	6656	1042	27916	2390
Solid tumor	Chromophobe renal cell carcinoma	NK cells	117	65828	2823	167427	2616	15662	1176	39952	2563
Solid tumor	Clear cell renal cell carcinoma	B cells	248	18887	1496	33905	1259	6667	529	15160	1297
Solid tumor	Clear cell renal cell carcinoma	CD4+ T cells	3155	85486	3171	195248	2879	20740	1279	51959	2842
Solid tumor	Clear cell renal cell carcinoma	CD8+ T cells	3273	164230	4718	385538	4335	39439	2047	88518	4284
Solid tumor	Clear cell renal cell carcinoma	Cycling cells	588	14629	1299	29005	1149	5179	536	16752	1167
Solid tumor	Clear cell renal cell carcinoma	Endothelial cells	5557	33124	2861	55132	2577	6332	1088	15680	2633
Solid tumor	Clear cell renal cell carcinoma	Epithelial cells (malignant)	13227	33385	3429	47925	2825	6357	1277	21227	3165
Solid tumor	Clear cell renal cell carcinoma	Mast cells	284	29821	1818	74346	1583	7879	719	22750	1599
Solid tumor	Clear cell renal cell carcinoma	Myeloid cells	8581	23576	2564	32262	2191	6049	1030	22270	2332
Solid tumor	Clear cell renal cell carcinoma	NK cells	1558	97327	3609	229191	3260	21882	1484	53872	3217
Solid tumor	Clear cell renal cell carcinoma	NKT cells	458	21305	1709	42082	1503	3771	621	12347	1482
Solid tumor	Clear cell renal cell carcinoma	Pericytes	2725	32786	2679	59157	2420	6905	1040	18654	2473
Solid tumor	Clear cell renal cell carcinoma	Plasma cells	188	3224	913	6298	697	2670	323	2193	789
Solid tumor	Clear cell renal cell carcinoma	Smooth muscle cells	608	16053	1871	23174	1612	3947	677	10260	1686
Solid tumor	Colorectal cancer	B cells	10761	75985	2966	176243	2636	19621	1136	47644	2632
Solid tumor	Colorectal cancer	CD4+ T cells	23372	140928	4127	329329	3761	31781	1671	79065	3711
Solid tumor	Colorectal cancer	CD8+ T cells	20436	218258	5623	544718	5245	49290	2412	116802	5177
Solid tumor	Colorectal cancer	Endothelial cells	5345	22254	2170	33011	1893	4382	770	10760	1923
Solid tumor	Colorectal cancer	Enteric glial cells	197	6941	1171	9274	1003	1413	396	3696	1039
Solid tumor	Colorectal cancer	Epithelial cells (malignant)	92759	18904	2686	18938	2051	4684	936	12219	2363
Solid tumor	Colorectal cancer	Fibroblasts	5442	24633	2677	30557	2223	6103	951	15629	2366
Solid tumor	Colorectal cancer	Mast cells	1601	22609	1610	53477	1423	8193	604	19699	1423
Solid tumor	Colorectal cancer	Myeloid cells	19717	34238	2695	53810	2373	6153	1057	28030	2444
Solid tumor	Colorectal cancer	NKT cells	2036	36050	1786	76683	1648	10205	772	26951	1619
Solid tumor	Colorectal cancer	Pericytes	2198	15280	1724	20562	1503	3550	634	8719	1531
Solid tumor	Colorectal cancer	Plasma cells	8334	8180	1284	19733	1083	4642	499	6963	1119
Solid tumor	Colorectal cancer	Plasmacytoid dendritic cells	396	7336	1005	11791	875	1509	361	5505	889
Solid tumor	Colorectal cancer	Smooth muscle cells	295	6626	996	8547	844	1737	343	4838	906
Solid tumor	Cutaneous squamous cell carcinoma	B cells	139	30786	1886	68105	1733	9864	756	23117	1782
Solid tumor	Cutaneous squamous cell carcinoma	CD4+ T cells	511	54155	2714	118866	2534	11901	1120	28263	2494
Solid tumor	Cutaneous squamous cell carcinoma	CD8+ T cells	609	132613	4202	332867	4014	33263	1833	75680	3944
Solid tumor	Cutaneous squamous cell carcinoma	Endothelial cells	194	14788	1765	19890	1552	3229	619	7305	1611
Solid tumor	Cutaneous squamous cell carcinoma	Epithelial cells (malignant)	13148	37857	3095	72719	2651	6322	1167	24073	2727
Solid tumor	Cutaneous squamous cell carcinoma	Fibroblasts	534	23518	2374	42012	2152	5303	914	14174	2199
Solid tumor	Cutaneous squamous cell carcinoma	Melanocytes	527	18002	2182	30516	1886	3069	735	8919	1941
Solid tumor	Cutaneous squamous cell carcinoma	Myeloid cells	9944	60977	3751	101660	3443	12930	1563	44810	3490
Solid tumor	Cutaneous squamous cell carcinoma	NKT cells	172	20146	1441	39789	1308	6646	590	17928	1301
Solid tumor	Cutaneous squamous cell carcinoma	Pericytes	193	13574	1709	20906	1464	3072	596	8405	1568
Solid tumor	Cutaneous squamous cell carcinoma	Plasmacytoid dendritic cells	231	30357	2117	67317	1933	9211	845	21650	1937
Solid tumor	Endometrial carcinoma	B cells	529	24366	1805	48776	1565	7950	685	19372	1570
Solid tumor	Endometrial carcinoma	CD4+ T cells	4340	100783	3757	227937	3410	25513	1551	57553	3389
Solid tumor	Endometrial carcinoma	CD8+ T cells	6910	126246	4547	291063	4142	33346	1904	72492	4099
Solid tumor	Endometrial carcinoma	Cycling cells	414	12714	1258	23251	1109	5412	492	14762	1109
Solid tumor	Endometrial carcinoma	Endothelial cells	4146	21324	2325	25738	1942	4226	816	10271	2008
Solid tumor	Endometrial carcinoma	Epithelial cells (malignant)	12790	24194	3103	26992	2472	4744	1021	13036	2747
Solid tumor	Endometrial carcinoma	Fibroblasts	11631	81789	4119	212446	3710	13622	1645	49063	3699
Solid tumor	Endometrial carcinoma	Mast cells	341	27475	1881	57824	1677	5809	673	16303	1642
Solid tumor	Endometrial carcinoma	Myeloid cells	6471	20067	2243	25971	1912	4892	879	24817	2041
Solid tumor	Endometrial carcinoma	NK cells	2394	40268	2689	82935	2359	9412	1068	26899	2383
Solid tumor	Endometrial carcinoma	Pericytes	3643	54416	3222	110566	2849	7977	1197	29562	2852
Solid tumor	Endometrial carcinoma	Plasma cells	342	3113	816	6045	666	2451	314	2663	722
Solid tumor	Endometrial carcinoma	Smooth muscle cells	1149	33759	2295	79945	2041	4212	894	17970	2026
Solid tumor	Ependymoma	B cells	242	10452	978	20451	862	5325	367	10488	884
Solid tumor	Ependymoma	CD4+ T cells	375	37707	1964	89867	1809	11958	798	30887	1809
Solid tumor	Ependymoma	CD8+ T cells	745	61332	2424	147906	2221	14940	987	39467	2181
Solid tumor	Ependymoma	Ependymal cells (malignant)	11136	45302	3567	68383	3217	9179	1394	22273	3261
Solid tumor	Ependymoma	Myeloid cells	4822	32906	2721	59164	2436	6780	1104	29756	2516
Solid tumor	Ependymoma	NK cells	194	33047	2023	68880	1810	7307	761	20313	1794
Solid tumor	Ependymoma	Oligodendrocytes	283	13176	1748	18199	1492	2037	603	7606	1559
Solid tumor	ER positive breast cancer	B cells	890	42811	2127	91097	1909	12489	845	29246	1889
Solid tumor	ER positive breast cancer	CD4+ T cells	5891	172394	4938	435665	4696	39997	2152	100645	4597
Solid tumor	ER positive breast cancer	CD8+ T cells	3267	99053	3469	230709	3190	21498	1424	57917	3165
Solid tumor	ER positive breast cancer	Cycling cells	366	17808	1094	40004	1000	4370	442	18401	996
Solid tumor	ER positive breast cancer	Endothelial cells	6069	21048	2260	27633	1968	4523	822	11063	2067
Solid tumor	ER positive breast cancer	Epithelial cells	5803	15033	2215	15321	1675	3486	767	7216	1837
Solid tumor	ER positive breast cancer	Epithelial cells (malignant)	66732	34111	3495	46819	2848	6532	1232	19933	3062
Solid tumor	ER positive breast cancer	Fibroblasts	7663	44823	3511	88647	3140	8830	1312	24580	3134
Solid tumor	ER positive breast cancer	Mast cells	213	20976	1466	47003	1260	5749	477	14926	1242
Solid tumor	ER positive breast cancer	Myeloid cells	7787	59027	3360	131398	3022	9923	1406	45372	3047
Solid tumor	ER positive breast cancer	NK cells	508	25883	1655	56757	1476	6614	656	19546	1453
Solid tumor	ER positive breast cancer	NKT cells	1221	68549	2736	163651	2456	16325	1097	41984	2418
Solid tumor	ER positive breast cancer	Pericytes	4472	24712	2308	40386	2034	5237	869	13235	2101
Solid tumor	ER positive breast cancer	Plasma cells	1532	6496	1155	15463	985	3490	439	5067	1002
Solid tumor	ER positive breast cancer	Plasmacytoid dendritic cells	178	6209	1004	10072	822	1550	331	5527	867
Solid tumor	Esophageal squamous cell carcinoma	B cells	5532	66010	3095	183950	2770	16313	1218	45274	2779
Solid tumor	Esophageal squamous cell carcinoma	CD4+ T cells	5939	79236	3192	193011	2951	19595	1283	44075	2880
Solid tumor	Esophageal squamous cell carcinoma	CD8+ T cells	2907	82210	3076	198581	2811	21491	1281	45325	2746
Solid tumor	Esophageal squamous cell carcinoma	Endothelial cells	3024	15961	1801	27998	1568	2909	650	8789	1621
Solid tumor	Esophageal squamous cell carcinoma	Epithelial cells (malignant)	10678	22071	2701	21564	2101	5220	906	14577	2351
Solid tumor	Esophageal squamous cell carcinoma	Fibroblasts	10519	35549	2909	66702	2492	6785	1126	25478	2588
Solid tumor	Esophageal squamous cell carcinoma	Mast cells	1177	23741	1598	60798	1432	5586	561	18617	1416
Solid tumor	Esophageal squamous cell carcinoma	Myeloid cells	7405	22830	2231	32014	1933	4812	902	20946	2025
Solid tumor	Esophageal squamous cell carcinoma	NK cells	1965	18073	1426	41552	1266	4426	521	13478	1270
Solid tumor	Esophageal squamous cell carcinoma	NKT cells	3773	73294	3069	165572	2809	19438	1217	41372	2726
Solid tumor	Esophageal squamous cell carcinoma	Pericytes	1148	15487	1761	18824	1497	3378	628	8316	1556
Solid tumor	Esophageal squamous cell carcinoma	Plasma cells	3891	2417	745	5272	618	2656	276	2276	667
Solid tumor	Gastric cancer	B cells	3773	121744	3952	317418	3692	30628	1681	74958	3677
Solid tumor	Gastric cancer	CD4+ T cells	4010	116489	3855	301264	3658	28567	1661	71296	3590
Solid tumor	Gastric cancer	CD8+ T cells	1783	78579	2803	200559	2618	17716	1161	48797	2590
Solid tumor	Gastric cancer	Cycling cells	329	12901	1192	25501	1060	4325	476	15128	1069
Solid tumor	Gastric cancer	Endothelial cells	835	41669	3067	74477	2836	7043	1176	20863	2857
Solid tumor	Gastric cancer	Epithelial cells (malignant)	3998	25116	3045	32439	2442	4626	1010	15563	2642
Solid tumor	Gastric cancer	Fibroblasts	477	20799	2396	25746	2139	5784	910	14473	2242
Solid tumor	Gastric cancer	Mast cells	322	22720	1790	49948	1566	4370	609	15627	1594
Solid tumor	Gastric cancer	Myeloid cells	2007	19136	2089	26810	1816	4587	857	19588	1948
Solid tumor	Gastric cancer	NK cells	627	42470	2170	100461	2010	10223	876	27797	2001
Solid tumor	Gastric cancer	NKT cells	1661	64179	2500	180564	2329	14482	1027	43650	2278
Solid tumor	Gastric cancer	Pericytes	126	13272	1664	16080	1433	3539	611	8534	1518
Solid tumor	Gastric cancer	Plasma cells	2252	9262	1549	21113	1299	1967	553	6205	1405
Solid tumor	Gastrointestinal neuroendocrine cancer	Endothelial cells	205	10398	1462	17533	1322	1877	535	6345	1325
Solid tumor	Gastrointestinal neuroendocrine cancer	Fibroblasts	724	24616	2103	54976	1855	6779	826	19372	1891
Solid tumor	Gastrointestinal neuroendocrine cancer	Myeloid cells	180	15493	1588	24844	1380	3836	621	19386	1431
Solid tumor	Gastrointestinal neuroendocrine cancer	Neuroendocrine cells (malignant)	3388	31943	2515	64918	2213	4816	932	16190	2259
Solid tumor	Glioblastoma	CD8+ T cells	214	21285	1217	45260	1103	6413	475	16574	1087
Solid tumor	Glioblastoma	Glioblastoma stem cells (malignant)	8912	14928	1994	17316	1707	3524	749	9028	1845
Solid tumor	Glioblastoma	Myeloid cells	5434	45522	2391	109278	2209	12273	960	44620	2249
Solid tumor	Glioblastoma	Oligodendrocytes	552	13801	1767	27397	1587	2501	614	7533	1585
Solid tumor	Head and neck squamous cell carcinoma	B cells	6255	37512	2283	80293	2047	10781	873	27734	2085
Solid tumor	Head and neck squamous cell carcinoma	CD4+ T cells	24076	107926	3947	248512	3590	24710	1574	61256	3555
Solid tumor	Head and neck squamous cell carcinoma	CD8+ T cells	14787	128102	4057	312650	3741	31330	1728	70790	3703
Solid tumor	Head and neck squamous cell carcinoma	Endothelial cells	7146	29316	2848	43548	2460	6153	1004	15147	2540
Solid tumor	Head and neck squamous cell carcinoma	Epithelial cells (malignant)	19377	26547	2761	40666	2314	6219	1033	20258	2457
Solid tumor	Head and neck squamous cell carcinoma	Fibroblasts	2528	19548	2249	22603	1910	5730	853	13829	2072
Solid tumor	Head and neck squamous cell carcinoma	Mast cells	290	5746	1139	11797	977	961	383	3921	976
Solid tumor	Head and neck squamous cell carcinoma	Myeloid cells	7643	13790	1835	16416	1527	3738	717	15796	1655
Solid tumor	Head and neck squamous cell carcinoma	NK cells	2201	31339	1822	70971	1653	8855	723	22971	1620
Solid tumor	Head and neck squamous cell carcinoma	Plasma cells	2637	13041	1153	25843	978	7390	458	11688	1033
Solid tumor	Head and neck squamous cell carcinoma	Plasmacytoid dendritic cells	1587	12249	1804	16206	1500	1970	601	7139	1611
Solid tumor	Hepatocellular carcinoma	B cells	1450	25822	1693	57848	1540	8372	661	21392	1563
Solid tumor	Hepatocellular carcinoma	CD4+ T cells	25565	120966	4037	310217	3830	29645	1745	77041	3805
Solid tumor	Hepatocellular carcinoma	CD8+ T cells	14719	119546	3949	292139	3749	28647	1712	65561	3674
Solid tumor	Hepatocellular carcinoma	Cycling cells	1002	20286	1241	53369	1179	6740	579	20520	1148
Solid tumor	Hepatocellular carcinoma	Endothelial cells	10483	37178	2918	66386	2701	6870	1116	17578	2706
Solid tumor	Hepatocellular carcinoma	Fibroblasts	320	10739	1493	12523	1324	3455	614	8489	1404
Solid tumor	Hepatocellular carcinoma	Hepatocytes (malignant)	26860	39104	3302	64305	2877	8131	1389	30226	3091
Solid tumor	Hepatocellular carcinoma	Mast cells	222	13783	1224	29419	1114	5792	442	11683	1131
Solid tumor	Hepatocellular carcinoma	Myeloid cells	9139	16149	1921	20449	1683	4216	764	17646	1797
Solid tumor	Hepatocellular carcinoma	NK cells	1756	31000	1994	78746	1836	5978	791	16440	1767
Solid tumor	Hepatocellular carcinoma	NKT cells	5307	52289	2574	122470	2394	15755	1064	36491	2375
Solid tumor	Hepatocellular carcinoma	Pericytes	2933	25802	2297	36814	2127	4975	886	14147	2144
Solid tumor	Hepatocellular carcinoma	Plasma cells	2112	3809	811	9525	718	1959	323	2957	743
Solid tumor	Hepatocellular carcinoma	Plasmacytoid dendritic cells	292	4385	948	7491	823	738	308	3197	851
Solid tumor	HER2 positive breast cancer	B cells	1315	91292	3300	199367	2949	21230	1330	51828	2951
Solid tumor	HER2 positive breast cancer	CD4+ T cells	7523	148610	4683	371281	4452	33969	2054	88629	4376
Solid tumor	HER2 positive breast cancer	CD8+ T cells	3485	120295	4127	294028	3796	25738	1701	69696	3717
Solid tumor	HER2 positive breast cancer	Cycling cells	650	32685	1590	79712	1457	8855	702	26496	1438
Solid tumor	HER2 positive breast cancer	Endothelial cells	1240	22995	2149	34422	1917	4419	784	10644	1936
Solid tumor	HER2 positive breast cancer	Epithelial cells	1405	16798	2122	25291	1770	3202	715	8531	1854
Solid tumor	HER2 positive breast cancer	Epithelial cells (malignant)	17732	28254	3183	38426	2602	4921	1139	16837	2762
Solid tumor	HER2 positive breast cancer	Fibroblasts	2618	26615	2692	38892	2336	5990	966	16606	2421
Solid tumor	HER2 positive breast cancer	Mast cells	150	34228	2138	79138	1862	8331	785	23483	1840
Solid tumor	HER2 positive breast cancer	Myeloid cells	4621	20687	2246	27811	1866	4771	904	22286	2017
Solid tumor	HER2 positive breast cancer	NK cells	247	42089	2366	94050	2130	10132	906	28387	2131
Solid tumor	HER2 positive breast cancer	Pericytes	647	12769	1589	13001	1327	3508	559	7698	1415
Solid tumor	HER2 positive breast cancer	Plasma cells	2443	17058	1562	39971	1384	7773	667	14065	1398
Solid tumor	HER2 positive breast cancer	Plasmacytoid dendritic cells	157	10705	1271	18561	1070	1779	402	6271	1078
Solid tumor	Intrahepatic cholangiocarcinoma	B cells	209	36126	1954	74479	1806	10823	764	25983	1787
Solid tumor	Intrahepatic cholangiocarcinoma	CD4+ T cells	1827	117153	3883	291455	3694	28418	1655	72851	3625
Solid tumor	Intrahepatic cholangiocarcinoma	CD8+ T cells	1336	94521	3152	247243	3006	25215	1402	66885	2961
Solid tumor	Intrahepatic cholangiocarcinoma	Cholangiocytes	3428	48758	3361	130696	3115	9396	1352	33823	3152
Solid tumor	Intrahepatic cholangiocarcinoma	Endothelial cells	726	27325	2261	51334	2078	4672	867	12785	2059
Solid tumor	Intrahepatic cholangiocarcinoma	Epithelial cells (malignant)	10876	13571	1906	16882	1563	3027	679	8593	1689
Solid tumor	Intrahepatic cholangiocarcinoma	Fibroblasts	421	12832	1654	22990	1507	3160	604	9262	1554
Solid tumor	Intrahepatic cholangiocarcinoma	Hepatocytes	201	8470	1427	10872	1153	1877	525	8507	1272
Solid tumor	Intrahepatic cholangiocarcinoma	Myeloid cells	2315	23901	2241	40577	2004	4856	937	25627	2099
Solid tumor	Intrahepatic cholangiocarcinoma	Pericytes	403	12828	1566	19999	1430	2779	560	7557	1461
Solid tumor	Intrahepatic cholangiocarcinoma	Plasma cells	422	5756	1093	16974	989	2581	447	5121	1009
Solid tumor	Intrahepatic cholangiocarcinoma	Plasmacytoid dendritic cells	111	13249	1209	27339	1123	4399	452	10324	1095
Solid tumor	Large cell lung cancer	B cells	1114	80935	3568	201396	3198	20278	1405	53414	3221
Solid tumor	Large cell lung cancer	CD4+ T cells	2653	121105	4103	289884	3779	29203	1689	71594	3734
Solid tumor	Large cell lung cancer	CD8+ T cells	1617	103920	3545	248581	3257	25702	1506	62819	3229
Solid tumor	Large cell lung cancer	Cycling cells	131	13474	1147	27587	1024	4579	470	14957	1056
Solid tumor	Large cell lung cancer	Endothelial cells	354	19892	2056	30803	1784	3857	749	9693	1817
Solid tumor	Large cell lung cancer	Epithelial cells (malignant)	3162	29060	3086	42606	2545	6100	1086	18769	2747
Solid tumor	Large cell lung cancer	Erythrocytes	101	36085	2195	91172	1967	8496	854	25913	1971
Solid tumor	Large cell lung cancer	Fibroblasts	290	18084	2112	22283	1809	4475	765	12862	1942
Solid tumor	Large cell lung cancer	Mast cells	137	11306	1491	23981	1251	2783	509	8746	1273
Solid tumor	Large cell lung cancer	Myeloid cells	888	9557	1551	9917	1276	2541	580	13346	1384
Solid tumor	Large cell lung cancer	NK cells	285	43449	2413	98414	2140	10903	895	28286	2111
Solid tumor	Large cell lung cancer	NKT cells	543	59793	2742	156361	2494	12299	1121	36799	2479
Solid tumor	Large cell lung cancer	Pericytes	152	20078	2048	35607	1762	3797	761	11864	1811
Solid tumor	Large cell lung cancer	Plasma cells	862	5538	1170	11350	871	3029	436	4170	990
Solid tumor	Lung adenocarcinoma	B cells	8911	51395	2534	118099	2234	14105	943	35058	2276
Solid tumor	Lung adenocarcinoma	CD4+ T cells	29422	120373	3840	317927	3530	28027	1558	73430	3461
Solid tumor	Lung adenocarcinoma	CD8+ T cells	23651	209587	5356	537475	4943	46324	2244	118021	4877
Solid tumor	Lung adenocarcinoma	Cycling cells	1013	27737	1550	68086	1420	7434	637	24463	1402
Solid tumor	Lung adenocarcinoma	Endothelial cells	1547	18347	2073	27770	1787	3759	724	9329	1838
Solid tumor	Lung adenocarcinoma	Epithelial cells (malignant)	23639	41203	3831	43627	3203	8549	1327	20990	3398
Solid tumor	Lung adenocarcinoma	Fibroblasts	2509	20694	2399	20946	2017	5696	891	13893	2213
Solid tumor	Lung adenocarcinoma	Mast cells	2847	29777	2156	71722	1935	8777	838	24295	1963
Solid tumor	Lung adenocarcinoma	Myeloid cells	20357	16758	2086	19241	1728	4307	834	17272	1866
Solid tumor	Lung adenocarcinoma	NK cells	2860	47807	2480	111654	2255	12282	948	32675	2235
Solid tumor	Lung adenocarcinoma	Pericytes	844	15858	1816	22663	1579	3718	664	10039	1609
Solid tumor	Lung adenocarcinoma	Plasma cells	4405	2597	743	6624	607	2715	280	1918	635
Solid tumor	Lung adenocarcinoma	Plasmacytoid dendritic cells	257	7342	1222	13963	1035	1158	400	4844	1068
Solid tumor	Lung squamous cell carcinoma	B cells	624	56741	2847	130586	2599	15972	1171	37237	2604
Solid tumor	Lung squamous cell carcinoma	CD4+ T cells	965	64083	2847	173610	2613	17302	1130	44522	2587
Solid tumor	Lung squamous cell carcinoma	CD8+ T cells	937	112862	4076	281633	3796	29318	1711	70190	3772
Solid tumor	Lung squamous cell carcinoma	Epithelial cells (malignant)	2118	39896	3453	62164	3049	7518	1270	21953	3144
Solid tumor	Lung squamous cell carcinoma	Erythrocytes	116	39274	2199	106793	2031	11967	883	30708	2023
Solid tumor	Lung squamous cell carcinoma	Fibroblasts	180	13414	1825	27477	1626	3400	653	10621	1675
Solid tumor	Lung squamous cell carcinoma	Mast cells	237	11804	1754	24877	1506	2249	607	7768	1580
Solid tumor	Lung squamous cell carcinoma	Myeloid cells	1917	20787	2118	36467	1914	3919	865	19552	1977
Solid tumor	Lung squamous cell carcinoma	NK cells	624	75392	3239	191653	2976	17734	1373	48510	2935
Solid tumor	Lung squamous cell carcinoma	Plasma cells	671	5580	1074	12656	827	2881	382	4218	909
Solid tumor	Medulloblastoma	Astrocytes	225	11664	1680	12262	1382	3347	583	8444	1496
Solid tumor	Medulloblastoma	B cells	121	11044	1166	21656	969	4728	423	10737	1015
Solid tumor	Medulloblastoma	CD4+ T cells	746	61794	2857	136277	2608	13226	1067	36499	2545
Solid tumor	Medulloblastoma	CD8+ T cells	721	65586	2894	158859	2604	17533	1199	46080	2596
Solid tumor	Medulloblastoma	Medulloblasts (malignant)	34217	50171	3411	78319	2995	9636	1269	29273	3063
Solid tumor	Medulloblastoma	Myeloid cells	3422	36360	2911	66013	2602	7701	1220	33499	2705
Solid tumor	Medulloblastoma	NK cells	160	13494	1453	23919	1276	2330	516	9099	1231
Solid tumor	Medulloblastoma	Oligodendrocytes	263	21521	2079	42956	1843	3550	749	11948	1856
Solid tumor	Nasopharyngeal carcinoma	B cells	13038	109489	3874	254814	3618	26000	1606	64368	3636
Solid tumor	Nasopharyngeal carcinoma	CD4+ T cells	7416	67975	2976	172012	2793	17485	1210	43468	2719
Solid tumor	Nasopharyngeal carcinoma	CD8+ T cells	7607	54780	2710	117057	2491	13851	1099	34253	2461
Solid tumor	Nasopharyngeal carcinoma	Epithelial cells (malignant)	8279	42274	3596	49735	3100	8586	1315	22195	3246
Solid tumor	Nasopharyngeal carcinoma	Myeloid cells	4438	20978	2291	27392	1986	4884	899	18741	2091
Solid tumor	Nasopharyngeal carcinoma	NK cells	878	15505	1339	28680	1182	2800	463	11933	1188
Solid tumor	Nasopharyngeal carcinoma	NKT cells	1276	14908	1321	38846	1214	5024	527	18204	1223
Solid tumor	Nasopharyngeal carcinoma	Plasma cells	2305	14319	1782	41869	1569	3486	688	10565	1644
Solid tumor	Nasopharyngeal carcinoma	Plasmacytoid dendritic cells	710	13181	1593	28423	1411	2132	556	8052	1412
Solid tumor	Oral squamous cell carcinoma	B cells	482	56134	2599	130716	2358	16288	1035	38621	2353
Solid tumor	Oral squamous cell carcinoma	CD4+ T cells	1629	117446	3731	287486	3499	28164	1545	68459	3415
Solid tumor	Oral squamous cell carcinoma	CD8+ T cells	3332	181888	5173	451863	4953	43876	2276	104355	4850
Solid tumor	Oral squamous cell carcinoma	Endothelial cells	878	21367	2243	33492	2052	4068	810	11132	2051
Solid tumor	Oral squamous cell carcinoma	Epithelial cells (malignant)	16908	30040	2968	51581	2502	5755	1096	17340	2645
Solid tumor	Oral squamous cell carcinoma	Fibroblasts	1560	41643	3025	97614	2750	7960	1149	24380	2779
Solid tumor	Oral squamous cell carcinoma	Keratinocytes	9700	8121	1422	11038	1173	1676	522	4683	1252
Solid tumor	Oral squamous cell carcinoma	Mast cells	342	17081	1471	39271	1328	4404	564	13362	1309
Solid tumor	Oral squamous cell carcinoma	Myeloid cells	3159	45863	3119	79127	2850	8257	1262	35251	2886
Solid tumor	Oral squamous cell carcinoma	NKT cells	256	22166	1434	45081	1334	7134	603	20321	1312
Solid tumor	Oral squamous cell carcinoma	Pericytes	325	13068	1587	19427	1380	2671	563	8232	1456
Solid tumor	Oral squamous cell carcinoma	Plasma cells	450	11841	1248	26215	1065	6618	472	11185	1080
Solid tumor	Oral squamous cell carcinoma	Plasmacytoid dendritic cells	283	10459	1286	21155	1155	2217	452	8702	1165
Solid tumor	Oral squamous cell carcinoma	Smooth muscle cells	263	11975	1486	13837	1234	2427	495	6030	1337
Solid tumor	Osteosarcoma	B cells	430	27500	1777	55516	1529	7843	647	19019	1546
Solid tumor	Osteosarcoma	CD4+ T cells	4895	122742	3857	294236	3526	29777	1576	75299	3465
Solid tumor	Osteosarcoma	CD8+ T cells	6191	154917	4592	372582	4214	33157	1902	84249	4142
Solid tumor	Osteosarcoma	Chondroblastic cells (malignant)	9112	12842	2081	16977	1702	3033	658	7687	1859
Solid tumor	Osteosarcoma	Endothelial cells	4696	25984	2277	42619	2013	4622	823	10968	2018
Solid tumor	Osteosarcoma	Fibroblasts	15766	31300	2821	64385	2492	6721	1092	19957	2579
Solid tumor	Osteosarcoma	Mast cells	194	28252	1558	65821	1380	7567	561	19906	1357
Solid tumor	Osteosarcoma	Myeloid cells	37510	55380	3596	87787	3181	10744	1475	37869	3240
Solid tumor	Osteosarcoma	NK cells	468	26151	1846	53802	1640	5089	701	15034	1619
Solid tumor	Osteosarcoma	Osteoblastic cells (malignant)	46943	44290	3635	67767	3011	9650	1336	27920	3181
Solid tumor	Osteosarcoma	Osteoclasts	8125	15847	1601	27145	1324	3622	637	9536	1436
Solid tumor	Osteosarcoma	Pericytes	3071	33800	2279	72944	1998	6637	861	20306	2031
Solid tumor	Osteosarcoma	Plasma cells	790	2801	810	5907	641	2170	328	1769	678
Solid tumor	Osteosarcoma	Plasmacytoid dendritic cells	264	21359	1424	45237	1283	6773	540	17174	1274
Solid tumor	Ovarian cancer	B cells	606	35682	2000	68707	1766	11032	753	26080	1778
Solid tumor	Ovarian cancer	CD4+ T cells	4563	121234	3886	304596	3609	29735	1593	73937	3536
Solid tumor	Ovarian cancer	CD8+ T cells	8919	176971	4803	449847	4459	40514	2033	103094	4384
Solid tumor	Ovarian cancer	Cycling cells	383	12105	1031	24144	953	4258	438	14419	943
Solid tumor	Ovarian cancer	Endothelial cells	1992	16937	1925	26031	1726	3571	669	8201	1738
Solid tumor	Ovarian cancer	Epithelial cells (malignant)	19338	30983	3176	42090	2564	5775	1117	19690	2789
Solid tumor	Ovarian cancer	Fibroblasts	16606	28059	2936	36511	2538	7871	1113	18378	2715
Solid tumor	Ovarian cancer	Mast cells	489	26623	1435	65996	1302	7940	543	21639	1308
Solid tumor	Ovarian cancer	Myeloid cells	12632	35028	2834	54927	2538	7237	1157	30116	2609
Solid tumor	Ovarian cancer	NK cells	1443	60845	2487	162628	2265	15528	953	40109	2205
Solid tumor	Ovarian cancer	Pericytes	2594	21580	2096	40225	1892	4639	796	11543	1899
Solid tumor	Ovarian cancer	Plasma cells	1785	4702	890	8057	729	3147	325	4661	787
Solid tumor	Ovarian cancer	Plasmacytoid dendritic cells	185	5187	951	9144	809	1342	318	4728	837
Solid tumor	Pancreatic ductal adenocarcinoma	B cells	2469	87805	3233	235026	2987	25597	1397	71676	2983
Solid tumor	Pancreatic ductal adenocarcinoma	CD4+ T cells	2028	88036	3263	223779	3016	24697	1366	60909	2983
Solid tumor	Pancreatic ductal adenocarcinoma	CD8+ T cells	1196	62357	2509	156005	2319	17491	1054	48526	2290
Solid tumor	Pancreatic ductal adenocarcinoma	Endothelial cells	5184	36197	2897	62674	2527	6000	1042	15973	2569
Solid tumor	Pancreatic ductal adenocarcinoma	Epithelial cells	5700	23783	2710	44315	2372	3507	950	13783	2487
Solid tumor	Pancreatic ductal adenocarcinoma	Epithelial cells (malignant)	18635	25428	2958	36047	2448	4923	1025	13789	2726
Solid tumor	Pancreatic ductal adenocarcinoma	Fibroblasts	7213	31262	2943	51485	2631	7395	1134	18639	2690
Solid tumor	Pancreatic ductal adenocarcinoma	Myeloid cells	6409	40033	2826	77581	2544	8054	1175	35138	2619
Solid tumor	Pancreatic ductal adenocarcinoma	Neuroendocrine cells	328	7928	1415	4626	1059	2445	503	5760	1310
Solid tumor	Pancreatic ductal adenocarcinoma	Pericytes	5110	62588	3365	153633	3075	12498	1365	36026	3032
Solid tumor	Pancreatic ductal adenocarcinoma	Plasma cells	554	3082	820	6048	656	2816	314	2880	732
Solid tumor	Papillary renal cell carcinoma	CD4+ T cells	509	96721	3390	224358	3081	22987	1387	60294	3050
Solid tumor	Papillary renal cell carcinoma	CD8+ T cells	869	152297	4371	395312	4057	34991	1931	89307	3997
Solid tumor	Papillary renal cell carcinoma	Endothelial cells	677	30440	2771	43800	2412	5363	976	13052	2477
Solid tumor	Papillary renal cell carcinoma	Epithelial cells (malignant)	251	10515	1655	15130	1353	2334	557	7160	1485
Solid tumor	Papillary renal cell carcinoma	Fibroblasts	2621	35644	3546	47757	3070	8585	1283	20412	3215
Solid tumor	Papillary renal cell carcinoma	Myeloid cells	3352	23044	2587	27405	2096	5585	1006	23408	2272
Solid tumor	Papillary renal cell carcinoma	NK cells	276	113606	3902	275623	3545	27304	1666	68408	3502
Solid tumor	Papillary renal cell carcinoma	NKT cells	156	27535	1707	61837	1506	7470	688	24185	1485
Solid tumor	Papillary renal cell carcinoma	Pericytes	629	25929	2289	43736	1996	4879	852	14543	2007
Solid tumor	Papillary renal cell carcinoma	Plasmacytoid dendritic cells	180	38274	2251	90968	1976	10751	859	27129	1990
Solid tumor	Papillary renal cell carcinoma	Smooth muscle cells	392	13734	1711	27976	1455	2725	604	8470	1530
Solid tumor	Papillary thyroid carcinoma	B cells	2751	16311	1563	31513	1331	8306	636	16010	1441
Solid tumor	Papillary thyroid carcinoma	CD4+ T cells	11112	29921	2100	63255	1907	10891	844	24836	1906
Solid tumor	Papillary thyroid carcinoma	CD8+ T cells	7830	34788	2394	66691	2173	10602	981	23046	2156
Solid tumor	Papillary thyroid carcinoma	Cycling cells	717	45217	1961	117594	1858	11406	891	33967	1820
Solid tumor	Papillary thyroid carcinoma	Endothelial cells	1891	29798	2643	55364	2448	5704	1021	15067	2474
Solid tumor	Papillary thyroid carcinoma	Fibroblasts	3162	29972	2753	58286	2531	8208	1127	19996	2599
Solid tumor	Papillary thyroid carcinoma	Myeloid cells	6319	21539	2320	31813	2048	5065	908	21254	2161
Solid tumor	Papillary thyroid carcinoma	NK cells	1419	17025	1750	29586	1586	4628	682	12119	1605
Solid tumor	Papillary thyroid carcinoma	Plasma cells	1552	52181	2525	151372	2383	9795	1053	30671	2335
Solid tumor	Papillary thyroid carcinoma	Plasmacytoid dendritic cells	246	9202	1328	16576	1146	1398	477	5732	1165
Solid tumor	Papillary thyroid carcinoma	Thyrocytes (malignant)	14530	64090	4064	148211	3760	9624	1613	30249	3745
Solid tumor	Prostate adenocarcinoma	B cells	1119	50572	2363	121681	2128	13286	915	34319	2120
Solid tumor	Prostate adenocarcinoma	CD4+ T cells	5082	113915	3757	277310	3481	27358	1533	70161	3406
Solid tumor	Prostate adenocarcinoma	CD8+ T cells	7050	175027	4822	438537	4478	41047	2044	103465	4408
Solid tumor	Prostate adenocarcinoma	Endothelial cells	8477	34464	2834	56588	2538	6127	1037	17132	2577
Solid tumor	Prostate adenocarcinoma	Epithelial cells (malignant)	46470	23652	3027	29112	2441	4862	1023	14977	2726
Solid tumor	Prostate adenocarcinoma	Fibroblasts	5380	25403	2750	36184	2370	5900	943	15988	2433
Solid tumor	Prostate adenocarcinoma	Mast cells	3248	37621	2285	87411	2050	11608	925	30830	2082
Solid tumor	Prostate adenocarcinoma	Myeloid cells	7140	34163	2688	49975	2314	6600	1074	30260	2397
Solid tumor	Prostate adenocarcinoma	NK cells	564	28520	1789	73660	1649	5978	679	19964	1625
Solid tumor	Prostate adenocarcinoma	NKT cells	246	8275	819	14574	743	3070	338	11862	769
Solid tumor	Prostate adenocarcinoma	Pericytes	2344	24119	2084	47848	1883	4510	780	13015	1863
Solid tumor	Prostate adenocarcinoma	Plasma cells	1350	13057	1246	22942	1053	8175	506	11272	1096
Solid tumor	Prostate adenocarcinoma	Plasmacytoid dendritic cells	129	3824	869	6357	722	663	248	3979	749
Solid tumor	Prostate adenocarcinoma	Smooth muscle cells	2971	33646	2359	61016	2112	5185	868	16628	2105
Solid tumor	Pulmonary pleomorphic carcinoma	B cells	105	28589	1749	60611	1584	9241	728	21091	1580
Solid tumor	Pulmonary pleomorphic carcinoma	CD4+ T cells	1675	92880	3551	231741	3244	24148	1430	60307	3205
Solid tumor	Pulmonary pleomorphic carcinoma	CD8+ T cells	745	91117	3409	223906	3083	22908	1397	57360	3083
Solid tumor	Pulmonary pleomorphic carcinoma	Cycling cells	184	11337	1063	24798	947	4751	455	14835	988
Solid tumor	Pulmonary pleomorphic carcinoma	Endothelial cells	187	32821	2544	71831	2303	5645	983	15225	2305
Solid tumor	Pulmonary pleomorphic carcinoma	Epithelial cells (malignant)	597	24008	2665	36589	2251	4627	968	14178	2420
Solid tumor	Pulmonary pleomorphic carcinoma	Fibroblasts	187	15884	1887	23638	1656	3892	695	10774	1717
Solid tumor	Pulmonary pleomorphic carcinoma	Mast cells	240	11705	1730	24517	1515	2183	615	7734	1536
Solid tumor	Pulmonary pleomorphic carcinoma	Myeloid cells	4098	18804	2194	26603	1846	4022	888	16848	1999
Solid tumor	Pulmonary pleomorphic carcinoma	NK cells	337	63579	3057	151936	2824	13422	1262	36302	2795
Solid tumor	Pulmonary pleomorphic carcinoma	Plasma cells	188	3147	787	7634	645	1498	297	3790	684
Solid tumor	Retinoblastoma	Cones (malignant)	8821	14293	1827	20218	1438	4174	640	11348	1585
Solid tumor	Retinoblastoma	Endothelial cells	345	50033	2612	116373	2373	12133	1004	32841	2354
Solid tumor	Retinoblastoma	Microglia	133	10884	1455	10916	1219	2820	581	18274	1319
Solid tumor	Retinoblastoma	Müller glia	137	8468	1110	13111	925	2090	336	6234	944
Solid tumor	Synovial sarcoma	Endothelial cells	387	5799	945	9441	873	1556	373	3482	878
Solid tumor	Synovial sarcoma	Fibroblasts	169	3971	734	6705	627	1114	275	3557	689
Solid tumor	Synovial sarcoma	Myeloid cells	273	11225	1246	17588	1147	2408	541	15467	1213
Solid tumor	Synovial sarcoma	Synovial sarcoma cells (malignant)	8231	7374	1235	15535	1148	2316	529	5425	1194
Solid tumor	Triple negative breast cancer	B cells	3580	72859	2954	159946	2669	18660	1164	42271	2661
Solid tumor	Triple negative breast cancer	CD4+ T cells	11605	131892	4092	326814	3774	28988	1680	73939	3709
Solid tumor	Triple negative breast cancer	CD8+ T cells	9890	198660	5382	485931	5001	43512	2293	104136	4923
Solid tumor	Triple negative breast cancer	Cycling cells	1926	30510	1614	71151	1507	8542	706	25932	1500
Solid tumor	Triple negative breast cancer	Endothelial cells	1632	15929	1734	23099	1512	3193	620	7866	1531
Solid tumor	Triple negative breast cancer	Epithelial cells	37089	27922	2998	43313	2457	6128	1086	19555	2635
Solid tumor	Triple negative breast cancer	Epithelial cells (malignant)	7511	20616	2619	27535	2112	3271	894	10920	2247
Solid tumor	Triple negative breast cancer	Fibroblasts	4649	25398	2619	33676	2188	6273	980	16183	2376
Solid tumor	Triple negative breast cancer	Myeloid cells	13040	26947	2483	36102	2118	5615	973	24324	2201
Solid tumor	Triple negative breast cancer	NK cells	793	29506	1740	60656	1541	8155	675	19739	1513
Solid tumor	Triple negative breast cancer	Pericytes	1802	29717	2112	63449	1896	5537	809	18975	1895
Solid tumor	Triple negative breast cancer	Plasma cells	5883	7460	1259	19511	1096	4167	534	5832	1145
Solid tumor	Triple negative breast cancer	Plasmacytoid dendritic cells	675	14162	1433	28223	1245	3280	511	9148	1271
Solid tumor	Uveal melanoma	CD4+ T cells	1926	108232	3940	266390	3668	22638	1640	60656	3615
Solid tumor	Uveal melanoma	CD8+ T cells	1534	97930	3489	229354	3246	20154	1485	52176	3200
Solid tumor	Uveal melanoma	Endothelial cells	252	13321	1675	17724	1458	3214	618	7178	1540
Solid tumor	Uveal melanoma	Fibroblasts	339	11815	1731	12298	1412	3967	639	9310	1584
Solid tumor	Uveal melanoma	Melanocytes (malignant)	17641	49445	3454	99690	3100	11929	1320	37473	3199
Solid tumor	Uveal melanoma	Myeloid cells	1275	21169	2173	27790	1876	5023	868	22940	2020
Solid tumor	Uveal melanoma	NK cells	385	50071	2734	108233	2492	8196	1025	25444	2460
Solid tumor	Uveal melanoma	Pericytes	130	12618	1648	14953	1431	3110	600	8228	1507
Hematologic malignancy	Acute erythroid leukemia	Erythrocytes	3430	18216	1530	39297	1377	4285	592	14303	1333
Hematologic malignancy	Acute erythroid leukemia	Myeloid cells	1079	15394	1474	28899	1332	2242	541	13785	1348
Hematologic malignancy	Acute erythroid leukemia	Progenitor cells	1181	12383	1178	30791	1076	3808	419	12039	1090
Hematologic malignancy	Acute myeloid leukemia	B cells	195	17204	1287	57608	1215	4238	511	13868	1214
Hematologic malignancy	Acute myeloid leukemia	CD4+ T cells	344	34705	1986	92276	1907	11130	837	27553	1878
Hematologic malignancy	Acute myeloid leukemia	CD8+ T cells	289	26268	1674	67268	1603	7903	708	19904	1579
Hematologic malignancy	Acute myeloid leukemia	Erythrocytes	3436	15108	1492	32374	1403	4056	646	14961	1423
Hematologic malignancy	Acute myeloid leukemia	Mast cells	173	9274	1069	29273	1026	1659	426	7938	1003
Hematologic malignancy	Acute myeloid leukemia	Myeloid cells	1569	36830	2288	88322	2221	10195	983	34896	2195
Hematologic malignancy	B cell acute lymphoblastic leukemia	B cells	68765	60783	3513	158279	3306	11702	1429	36768	3269
Hematologic malignancy	B cell acute lymphoblastic leukemia	CD4+ T cells	36542	70300	3144	165094	2838	17230	1243	42884	2803
Hematologic malignancy	B cell acute lymphoblastic leukemia	CD8+ T cells	18576	43017	2433	93889	2163	10796	945	28397	2189
Hematologic malignancy	B cell acute lymphoblastic leukemia	Erythrocytes	11671	14884	1652	32420	1434	3884	670	15742	1523
Hematologic malignancy	B cell acute lymphoblastic leukemia	Hematopoietic stem cells	2910	5224	1272	5012	957	1210	395	3445	1148
Hematologic malignancy	B cell acute lymphoblastic leukemia	Myeloid cells	11296	15676	2054	19776	1709	4364	789	15024	1832
Hematologic malignancy	B cell acute lymphoblastic leukemia	NK cells	6183	31665	2387	64099	2193	5919	968	17450	2173
Hematologic malignancy	B cell acute lymphoblastic leukemia	NKT cells	984	4153	762	7172	665	984	273	3515	672
Hematologic malignancy	Chronic lymphocytic leukemia	B cells	11266	37448	2532	97110	2320	9580	1009	23382	2306
Hematologic malignancy	Chronic lymphocytic leukemia	CD4+ T cells	155	12491	1131	29201	988	4607	435	11298	986
Hematologic malignancy	Chronic lymphocytic leukemia	CD8+ T cells	539	10133	1315	20625	1160	1871	456	7287	1140
Hematologic malignancy	Chronic lymphocytic leukemia	Myeloid cells	1171	19151	2076	30313	1814	3977	811	16528	1916
Hematologic malignancy	Chronic lymphocytic leukemia	NK cells	115	6068	1117	12034	986	1133	380	3677	931
Hematologic malignancy	Chronic lymphocytic leukemia	NKT cells	1118	37705	2525	90771	2325	6899	1022	22529	2267
Hematologic malignancy	Diffuse large B cell lymphoma	B cells	6746	34278	1686	88726	1544	11986	766	30685	1552
Hematologic malignancy	Diffuse large B cell lymphoma	CD4+ T cells	2920	31300	1738	88836	1606	9191	773	26763	1577
Hematologic malignancy	Diffuse large B cell lymphoma	CD8+ T cells	6754	22734	2072	40295	1893	4608	820	11399	1865
Hematologic malignancy	Diffuse large B cell lymphoma	Meningeal cells	333	9864	1467	24950	1362	1901	521	6857	1343
Hematologic malignancy	Diffuse large B cell lymphoma	Myeloid cells	3790	12247	1682	18988	1469	2345	653	13369	1541
Hematologic malignancy	Diffuse large B cell lymphoma	Oligodendrocytes	672	12939	1650	29903	1527	2011	585	6989	1513
Hematologic malignancy	Multiple myeloma	B cells	3724	23642	1741	52774	1487	7958	642	16932	1526
Hematologic malignancy	Multiple myeloma	CD4+ T cells	17445	43576	2635	98666	2313	13094	1036	31789	2320
Hematologic malignancy	Multiple myeloma	CD8+ T cells	4086	16607	1109	34768	985	6659	446	14824	987
Hematologic malignancy	Multiple myeloma	Erythrocytes	6589	18130	1729	41219	1472	4762	699	18650	1542
Hematologic malignancy	Multiple myeloma	Myeloid cells	21376	31709	2763	44695	2412	6739	1119	24906	2478
Hematologic malignancy	Multiple myeloma	NK cells	5067	63668	3042	142769	2770	12820	1240	30463	2727
Hematologic malignancy	Multiple myeloma	NKT cells	6252	60604	2526	139802	2314	15789	1022	34472	2234
Hematologic malignancy	Multiple myeloma	Plasma cells	17462	21581	2701	45186	2225	4901	955	12883	2406
Hematologic malignancy	Multiple myeloma	Plasmacytoid dendritic cells	299	3146	860	4511	731	713	285	2514	763
Hematologic malignancy	Mixed phenotype acute leukemia	CD4+ T cells	276	37509	2549	84073	2290	6703	980	20762	2259
Hematologic malignancy	Mixed phenotype acute leukemia	CD8+ T cells	331	41012	2500	93861	2272	8782	1001	21906	2261
Hematologic malignancy	Mixed phenotype acute leukemia	Erythrocytes	118	18429	1621	47460	1452	4817	677	18675	1476
Hematologic malignancy	Mixed phenotype acute leukemia	Hematopoietic stem cells	14740	32106	2845	75148	2424	5625	1124	21825	2501
Hematologic malignancy	Mixed phenotype acute leukemia	Myeloid cells	1806	24507	2531	29417	2084	5085	976	19030	2262
Hematologic malignancy	Mixed phenotype acute leukemia	NK cells	312	35686	2687	66913	2391	7175	1059	17700	2396
Hematologic malignancy	Mixed phenotype acute leukemia	NKT cells	351	46666	2686	89799	2427	9399	1057	23346	2398
Hematologic malignancy	T cell acute lymphoblastic leukemia	B cells	144	21418	1659	47493	1549	7037	664	16347	1508
Hematologic malignancy	T cell acute lymphoblastic leukemia	CD4+ T cells	1837	48434	2843	104086	2553	12806	1133	30499	2568
Hematologic malignancy	T cell acute lymphoblastic leukemia	CD8+ T cells	3955	28278	1936	73708	1672	6260	777	22696	1712
Hematologic malignancy	T cell acute lymphoblastic leukemia	Erythrocytes	132	6135	1006	11514	880	1373	368	6594	902
Hematologic malignancy	T cell acute lymphoblastic leukemia	Myeloid cells	230	18390	1871	30595	1699	3414	739	17329	1683

## Sheet: Table S9
Table S9. Number of nodes and edges of cell-subset-specific networks in pan-tumor TIMEs.
Projects	Cell type	Cell subset	Cell number	short_name	STRING_edge	STRING_node	ConsensusPathDB_edge	ConsensusPathDB_node	Reactome_edge	Reactome_node	HumanNet_edge	HumanNet_node
Pan-cancer	B cells	Age-associated B cells	3528	Age-associated B cells	11145	1286	17705	1116	1853	488	7855	1144
Pan-cancer	B cells	Germinal center B cells	2996	Germinal center B cells	14694	1261	32938	1099	3922	500	17306	1130
Pan-cancer	B cells	Memory B cells	21678	Memory B cells	91323	2956	228636	2755	20596	1225	52861	2719
Pan-cancer	B cells	Naive B cells	13365	Naive B cells	19014	1470	43310	1296	6779	541	15362	1282
Pan-cancer	B cells	Plasma cells	23614	Plasma cells	28722	2877	54333	2536	9013	1112	23116	2629
Pan-cancer	CD4+ T cells	Effector memory T cells	18921	Tem cells	22455	2176	37678	1896	4071	806	12582	1900
Pan-cancer	CD4+ T cells	Follicular helper T cells	6460	Tfh cells	17310	1960	32662	1724	2841	689	8176	1713
Pan-cancer	CD4+ T cells	Naive T cells	51802	Tn cells	48197	3207	92224	2838	12956	1231	36686	2907
Pan-cancer	CD4+ T cells	Regulatory T cells	18145	Treg cells	42341	2671	105225	2483	9298	1146	31687	2491
Pan-cancer	CD4+ T cells	T helper 17 cells	750	Th17 cells	9493	1589	14874	1311	1873	520	5171	1347
Pan-cancer	CD4+ T cells	T helper cells	4223	Th cells	42248	2567	108011	2399	8188	1026	22961	2360
Pan-cancer	CD4+ T cells	Tissue-resident memory T cells	10179	Trm cells	36100	2479	85590	2159	11516	953	33057	2240
Pan-cancer	CD8+ T cells	Effector memory T cells	21442	Tem cells	49833	2654	108698	2426	14789	1085	32157	2437
Pan-cancer	CD8+ T cells	Exhausted T cells	35583	Tex cells	30420	2239	75675	1996	7225	908	23467	1985
Pan-cancer	CD8+ T cells	Naive T cells	20515	Tn cells	16104	2003	32640	1705	3058	718	12009	1778
Pan-cancer	CD8+ T cells	Terminally differentiated effector memory T cells	4081	Temra cells	18961	1786	36606	1562	6283	670	12645	1566
Pan-cancer	CD8+ T cells	Tc17 cells	2358	Tc17 cells	30714	2668	55640	2390	5889	991	20519	2443
Pan-cancer	Myeloid cells	Classical monocytes	5098	Classical monocytes	55614	2863	110674	2584	11468	1137	33665	2579
Pan-cancer	Myeloid cells	DC1	2523	DC1	21080	1781	54824	1613	3784	650	15250	1598
Pan-cancer	Myeloid cells	DC2	19470	DC2	15306	1576	34478	1376	5663	658	18195	1443
Pan-cancer	Myeloid cells	Kupffer cells	2837	Kupffer cells	2341	785	2187	501	493	242	1816	664
Pan-cancer	Myeloid cells	Langerhans cells	502	Langerhans cells	6731	1240	10059	1028	1487	422	3997	1067
Pan-cancer	Myeloid cells	Macrophages	97414	Macrophages	40916	3333	74358	2950	8322	1320	26646	3011
Pan-cancer	Myeloid cells	Mast cells	16272	Mast cells	77136	3797	173563	3378	16304	1424	58196	3446
Pan-cancer	Myeloid cells	Migratory dendritic cells	2740	Migratory dendritic cells	31862	2407	68761	2132	5179	895	14966	2130
Pan-cancer	Myeloid cells	Monocyte-like cells	11285	Monocyte-like cells	23710	1902	46548	1640	8173	742	21608	1670
Pan-cancer	Myeloid cells	Nonclassical monocytes	2017	Nonclassical monocytes	19312	1747	30490	1495	3353	620	13392	1514
Pan-cancer	Myeloid cells	Plasmacytoid dendritic cells	2963	Plasmacytoid dendritic cells	128479	4284	338537	4020	29924	1777	72663	3961

## Sheet: Table S10
Table S10. DisGeNET disease gene sets used in network performance evaluation.
Tumor type	DisGeNET geneset	Geneset size
Bladder urothelial carcinoma	Malignant_neoplasm_of_urinary_bladder	141
Chromophobe renal cell carcinoma	Chromophobe_Renal_Cell_Carcinoma	128
Clear cell renal cell carcinoma	Conventional_(Clear_Cell)_Renal_Cell_Carcinoma	148
Colorectal cancer	Colorectal_Carcinoma	702
ER positive breast cancer	Breast_Carcinoma	538
Esophageal squamous cell carcinoma	Squamous_cell_carcinoma_of_esophagus	95
Gastric cancer	Stomach_Neoplasms	297
Head and neck squamous cell carcinoma	Squamous_cell_carcinoma_of_the_head_and_neck	52
Hepatocellular carcinoma	Liver_carcinoma	507
HER2 positive breast cancer	Breast_Carcinoma	538
Lung adenocarcinoma	Adenocarcinoma_of_lung_(disorder)	206
Ovarian cancer	ovarian_neoplasm	134
Prostate adenocarcinoma	Malignant_neoplasm_of_prostate	616
Pulmonary pleomorphic carcinoma	Lung_Neoplasms	265
Triple negative breast cancer	Breast_Carcinoma	538
Uveal melanoma	melanoma	248

[truncated: 2 more sheets: Table S11, Table S12]
